# Supplementary material for: ﻿A revision of the Chilean water penny genus Tychepsephus Waterhouse, 1876 (Coleoptera, Psephenidae, Eubriinae), with description of a second species and two larval morphotypes, and notes on other Chilean Psephenidae
Source: Zookeys. 2023 May 26;1164:23–61. doi: 10.3897/zookeys.1164.103184 (PMC10238915; doi:10.3897/zookeys.1164.103184)
Supplement: XML Treatment for Eubriinae [file zookeys.1164.103184-treatment1.xml]

<!DOCTYPE tp:taxon-treatment
  PUBLIC "-//TaxonX//DTD Taxonomic Treatment Publishing DTD v0 20100105//EN" "tax-treatment-NSO.dtd">
<tp:taxon-treatment xmlns:tp="http://www.plazi.org/taxpub"><tp:treatment-meta><kwd-group><label>Taxon classification</label><kwd>
              <named-content content-type="kingdom">Animalia</named-content>
            </kwd><kwd>
              <named-content content-type="order">Coleoptera</named-content>
            </kwd><kwd>
              <named-content content-type="family">Psephenidae</named-content>
            </kwd></kwd-group><mixed-citation publication-type="journal"><person-group><name><surname>Shepard</surname><given-names>William D.</given-names></name><name><surname>Barr</surname><given-names>Cheryl B.</given-names></name></person-group><article-title>﻿A revision of the Chilean water penny genus <italic><tp:taxon-name><tp:taxon-name-part taxon-name-part-type="genus" reg="Tychepsephus">Tychepsephus</tp:taxon-name-part></tp:taxon-name></italic> Waterhouse, 1876 (<tp:taxon-name><tp:taxon-name-part taxon-name-part-type="order">Coleoptera</tp:taxon-name-part></tp:taxon-name>, <tp:taxon-name><tp:taxon-name-part taxon-name-part-type="family">Psephenidae</tp:taxon-name-part></tp:taxon-name>, <tp:taxon-name><tp:taxon-name-part taxon-name-part-type="subfamily">Eubriinae</tp:taxon-name-part></tp:taxon-name>), with description of a second species and two larval morphotypes, and notes on other Chilean <tp:taxon-name><tp:taxon-name-part taxon-name-part-type="family">Psephenidae</tp:taxon-name-part></tp:taxon-name></article-title><source>Zookeys</source><day>26</day><month>05</month><year>2023</year><volume>1164</volume><fpage>23</fpage><lpage>61</lpage><pub-id pub-id-type="doi">10.3897/zookeys.1164.103184</pub-id></mixed-citation></tp:treatment-meta><tp:nomenclature><label>﻿Subfamily</label><tp:taxon-name>
            <object-id xmlns:xlink="http://www.w3.org/1999/xlink" content-type="arpha" xlink:type="simple">9E58A9A6-BA81-54D5-94D9-F3D7F405ECAB</object-id>
            <tp:taxon-name-part taxon-name-part-type="subfamily">Eubriinae</tp:taxon-name-part>
          </tp:taxon-name><tp:taxon-authority>Lacordaire, 1857</tp:taxon-authority></tp:nomenclature><tp:treatment-sec sec-type="type genus" id="SECID0EQLAE"><title>Type genus.</title><p><italic><tp:taxon-name><tp:taxon-name-part taxon-name-part-type="genus" reg="Eubria">Eubria</tp:taxon-name-part></tp:taxon-name></italic> Latrielle, 1829</p></tp:treatment-sec><tp:treatment-sec sec-type="diagnosis" id="SECID0E4LAE"><title>Diagnosis.</title><p>The following characters, in combination distinguishing the <tp:taxon-name><tp:taxon-name-part taxon-name-part-type="subfamily">Eubriinae</tp:taxon-name-part></tp:taxon-name> from the other four psephenid subfamilies, <tp:taxon-name><tp:taxon-name-part taxon-name-part-type="subfamily">Afroeubriinae</tp:taxon-name-part></tp:taxon-name>, <tp:taxon-name><tp:taxon-name-part taxon-name-part-type="subfamily">Eubrianacinae</tp:taxon-name-part></tp:taxon-name>, <tp:taxon-name><tp:taxon-name-part taxon-name-part-type="subfamily">Psepheninae</tp:taxon-name-part></tp:taxon-name> and <tp:taxon-name><tp:taxon-name-part taxon-name-part-type="subfamily">Psephenoidinae</tp:taxon-name-part></tp:taxon-name>, are for the most part taken from <xref ref-type="bibr" rid="B13">Lee et al. (2007</xref>, <xref ref-type="bibr" rid="B14">2016</xref>). <bold>Adults</bold>: 1) dorsally convex body (flattened in other subfamilies except <tp:taxon-name><tp:taxon-name-part taxon-name-part-type="subfamily">Afroeubriinae</tp:taxon-name-part></tp:taxon-name>); 2) anterior margin of pronotum truncate or emarginate with an exposed head (<tp:taxon-name><tp:taxon-name-part taxon-name-part-type="subfamily">Eubrianacinae</tp:taxon-name-part></tp:taxon-name> with pronotum rounded anteriorly and head entirely concealed); 3) maxillary palpus with apex not tapering (i.e., truncate, rounded or bifurcate) (tapering in <tp:taxon-name><tp:taxon-name-part taxon-name-part-type="subfamily">Afroeubriinae</tp:taxon-name-part></tp:taxon-name>); 4) apex of the mesosternal process truncate or emarginate (<tp:taxon-name><tp:taxon-name-part taxon-name-part-type="subfamily">Afroeubriinae</tp:taxon-name-part></tp:taxon-name> with process acute; <tp:taxon-name><tp:taxon-name-part taxon-name-part-type="subfamily">Psephenoidinae</tp:taxon-name-part></tp:taxon-name> with process tapered); and 5) five abdominal ventrites (<tp:taxon-name><tp:taxon-name-part taxon-name-part-type="subfamily">Psepheninae</tp:taxon-name-part></tp:taxon-name> with seven ventrites in males and six in females). <bold>Larvae</bold>: 1) abdominal paratergites VII not lengthened to reach abdominal segment IX (reaching anterolateral angles of IX in <tp:taxon-name><tp:taxon-name-part taxon-name-part-type="subfamily">Afroeubriinae</tp:taxon-name-part></tp:taxon-name> and <tp:taxon-name><tp:taxon-name-part taxon-name-part-type="subfamily">Psepheninae</tp:taxon-name-part></tp:taxon-name>; surrounding IX in <tp:taxon-name><tp:taxon-name-part taxon-name-part-type="subfamily">Psephenoidinae</tp:taxon-name-part></tp:taxon-name>); 2) ventral external gills absent (present in <tp:taxon-name><tp:taxon-name-part taxon-name-part-type="subfamily">Eubrianacinae</tp:taxon-name-part></tp:taxon-name> and <tp:taxon-name><tp:taxon-name-part taxon-name-part-type="subfamily">Psepheninae</tp:taxon-name-part></tp:taxon-name>); and 3) mature larvae metapneustic with a pair of spiracles near bases of abdominal paratergites VIII (<tp:taxon-name><tp:taxon-name-part taxon-name-part-type="subfamily">Afroeubriinae</tp:taxon-name-part></tp:taxon-name> metapneustic with spiracles at apices of paratergites VIII; <tp:taxon-name><tp:taxon-name-part taxon-name-part-type="subfamily">Eubrianacinae</tp:taxon-name-part></tp:taxon-name> and <tp:taxon-name><tp:taxon-name-part taxon-name-part-type="subfamily">Psepheninae</tp:taxon-name-part></tp:taxon-name> amphineustic with exposed ventral gills; <tp:taxon-name><tp:taxon-name-part taxon-name-part-type="subfamily">Psephenoidinae</tp:taxon-name-part></tp:taxon-name> apneustic).</p></tp:treatment-sec><tp:treatment-sec sec-type="distribution" id="SECID0ETPAE"><title>Geographic distribution.</title><p>The <tp:taxon-name><tp:taxon-name-part taxon-name-part-type="subfamily">Eubriinae</tp:taxon-name-part></tp:taxon-name> occur almost worldwide except in Antarctica and on some islands, including New Zealand. The subfamily is represented by 15 genera and 144 species (<xref ref-type="bibr" rid="B14">Lee et al. 2016</xref>; <xref ref-type="bibr" rid="B3">Barr and Shepard 2017</xref>), with the greatest diversity in Asia. The genera <italic><tp:taxon-name><tp:taxon-name-part taxon-name-part-type="genus" reg="Dicranopselaphus">Dicranopselaphus</tp:taxon-name-part></tp:taxon-name></italic> Guérin-Méneville, 1861, <italic><tp:taxon-name><tp:taxon-name-part taxon-name-part-type="genus" reg="Eubria">Eubria</tp:taxon-name-part></tp:taxon-name></italic>, <italic><tp:taxon-name><tp:taxon-name-part taxon-name-part-type="genus" reg="Neoeubria">Neoeubria</tp:taxon-name-part></tp:taxon-name></italic>, and <italic><tp:taxon-name><tp:taxon-name-part taxon-name-part-type="genus" reg="Tychepsephus">Tychepsephus</tp:taxon-name-part></tp:taxon-name></italic> occur in the Neotropics. Of these, only <italic><tp:taxon-name><tp:taxon-name-part taxon-name-part-type="genus" reg="Neoeubria">Neoeubria</tp:taxon-name-part></tp:taxon-name></italic> and <italic><tp:taxon-name><tp:taxon-name-part taxon-name-part-type="genus" reg="Tychepsephus">Tychepsephus</tp:taxon-name-part></tp:taxon-name></italic> are known from South America, although <italic><tp:taxon-name><tp:taxon-name-part taxon-name-part-type="genus" reg="Dicranopselaphus">Dicranopselaphus</tp:taxon-name-part></tp:taxon-name></italic> possibly occurs there as well.</p></tp:treatment-sec><tp:treatment-sec sec-type="biology|habitat" id="SECID0EXRAE"><title>Habitat and biology.</title><p>See <xref ref-type="bibr" rid="B14">Lee et al. (2016)</xref> for an overview of the subfamily. See <xref ref-type="bibr" rid="B19">Shepard and Barr (2014)</xref> and <xref ref-type="bibr" rid="B3">Barr and Shepard (2017)</xref> for habitat descriptions of two neotropical species in the genera <italic><tp:taxon-name><tp:taxon-name-part taxon-name-part-type="genus" reg="Neoeubria">Neoeubria</tp:taxon-name-part></tp:taxon-name></italic> and <italic><tp:taxon-name><tp:taxon-name-part taxon-name-part-type="genus" reg="Eubria">Eubria</tp:taxon-name-part></tp:taxon-name></italic>, respectively.</p></tp:treatment-sec><tp:treatment-sec sec-type="remarks" id="SECID0EXSAE"><title>Remarks.</title><p>In Chile, the only known psephenids are eubriines in the genus <italic><tp:taxon-name><tp:taxon-name-part taxon-name-part-type="genus" reg="Tychepsephus">Tychepsephus</tp:taxon-name-part></tp:taxon-name></italic>, and the species currently named <italic><tp:taxon-name><tp:taxon-name-part taxon-name-part-type="genus" reg="Eubrianax">Eubrianax</tp:taxon-name-part><tp:taxon-name-part taxon-name-part-type="species" reg="luteosignatus">luteosignatus</tp:taxon-name-part></tp:taxon-name></italic>. The type of <italic><tp:taxon-name><tp:taxon-name-part taxon-name-part-type="genus" reg="Eubrianax">Eu.</tp:taxon-name-part><tp:taxon-name-part taxon-name-part-type="species" reg="luteosignatus">luteosignatus</tp:taxon-name-part></tp:taxon-name></italic> appears to be a eubriine, so it is likely misplaced in <italic><tp:taxon-name><tp:taxon-name-part taxon-name-part-type="genus" reg="Eubrianax">Eubrianax</tp:taxon-name-part></tp:taxon-name></italic> which is in the subfamily <tp:taxon-name><tp:taxon-name-part taxon-name-part-type="subfamily">Eubrianacinae</tp:taxon-name-part></tp:taxon-name>. <xref ref-type="bibr" rid="B8">Elgueta and Guerrero (2005)</xref> stated that all known Chilean psephenids are eubriines.</p></tp:treatment-sec><ref-list><ref id="B13"><mixed-citation xmlns:xlink="http://www.w3.org/1999/xlink" xlink:type="simple"><person-group><name name-style="western"><surname>Lee</surname><given-names>C-F</given-names></name><name name-style="western"><surname>Satô</surname><given-names>M</given-names></name><name name-style="western"><surname>Shepard</surname><given-names>WD</given-names></name><name name-style="western"><surname>Jäch</surname><given-names>MA</given-names></name></person-group> (<year>2007</year>) <article-title>Phylogeny of <tp:taxon-name><tp:taxon-name-part taxon-name-part-type="family">Psephenidae</tp:taxon-name-part></tp:taxon-name> (<tp:taxon-name><tp:taxon-name-part taxon-name-part-type="order">Coleoptera</tp:taxon-name-part></tp:taxon-name>: <tp:taxon-name><tp:taxon-name-part taxon-name-part-type="superfamily">Byrrhoidea</tp:taxon-name-part></tp:taxon-name>) based on larval, pupal and adult characters.</article-title><source>Systematic Entomology</source><volume>32</volume>(<issue>3</issue>): <fpage>502</fpage>–<lpage>538</lpage>. <ext-link xlink:href="10.1111/j.1365-3113.2006.00374.x" ext-link-type="doi" xlink:type="simple">https://doi.org/10.1111/j.1365-3113.2006.00374.x</ext-link></mixed-citation></ref><ref id="B14"><mixed-citation xmlns:xlink="http://www.w3.org/1999/xlink" xlink:type="simple"><person-group><name name-style="western"><surname>Lee</surname><given-names>C-F</given-names></name><name name-style="western"><surname>Jäch</surname><given-names>MA</given-names></name><name name-style="western"><surname>Beutel</surname><given-names>RG</given-names></name></person-group> (<year>2016</year>) <article-title><tp:taxon-name><tp:taxon-name-part taxon-name-part-type="family">Psephenidae</tp:taxon-name-part></tp:taxon-name> Lacordaire, 1854.</article-title> In: <person-group><name name-style="western"><surname>Beutel</surname><given-names>RG</given-names></name><name name-style="western"><surname>Leschen</surname><given-names>RAB</given-names></name></person-group> (<role>Eds</role>) <issue-title>Handbook of Zoology - Coleoptera, Beetles (Archostemata, Adephaga, Myxophaga, Polyphaga partim): Morphology and Systematics.</issue-title><source>2<sup>nd</sup> edn. Walter de Gruyter, Berlin</source>, <fpage>615</fpage>–<lpage>628</lpage>. <ext-link xlink:href="10.1515/9783110373929" ext-link-type="doi" xlink:type="simple">https://doi.org/10.1515/9783110373929</ext-link></mixed-citation></ref><ref id="B3"><mixed-citation xmlns:xlink="http://www.w3.org/1999/xlink" xlink:type="simple"><person-group><name name-style="western"><surname>Barr</surname><given-names>CB</given-names></name><name name-style="western"><surname>Shepard</surname><given-names>WD</given-names></name></person-group> (<year>2017</year>) <article-title><italic><tp:taxon-name><tp:taxon-name-part taxon-name-part-type="genus">Eubria</tp:taxon-name-part><tp:taxon-name-part taxon-name-part-type="species">mesoamericana</tp:taxon-name-part></tp:taxon-name></italic> Barr and Shepard (<tp:taxon-name><tp:taxon-name-part taxon-name-part-type="order">Coleoptera</tp:taxon-name-part></tp:taxon-name>: <tp:taxon-name><tp:taxon-name-part taxon-name-part-type="family">Psephenidae</tp:taxon-name-part></tp:taxon-name>: <tp:taxon-name><tp:taxon-name-part taxon-name-part-type="subfamily">Eubriinae</tp:taxon-name-part></tp:taxon-name>), a new psephenid species from Central America with an enigmatic generic distribution.</article-title><source>Coleopterists Bulletin</source><volume>71</volume>(<issue>3</issue>): <fpage>437</fpage>–<lpage>444</lpage>. <ext-link xlink:href="10.1649/0010-065X-71.3.437" ext-link-type="doi" xlink:type="simple">https://doi.org/10.1649/0010-065X-71.3.437</ext-link></mixed-citation></ref><ref id="B19"><mixed-citation xmlns:xlink="http://www.w3.org/1999/xlink" xlink:type="simple"><person-group><name name-style="western"><surname>Shepard</surname><given-names>WD</given-names></name><name name-style="western"><surname>Barr</surname><given-names>CB</given-names></name></person-group> (<year>2014</year>) <article-title><italic><tp:taxon-name><tp:taxon-name-part taxon-name-part-type="genus">Neoeubria</tp:taxon-name-part><tp:taxon-name-part taxon-name-part-type="species">inbionis</tp:taxon-name-part></tp:taxon-name></italic> Shepard &amp; Barr, a new genus and new species of neotropical water penny beetle (<tp:taxon-name><tp:taxon-name-part taxon-name-part-type="order">Coleoptera</tp:taxon-name-part></tp:taxon-name>: <tp:taxon-name><tp:taxon-name-part taxon-name-part-type="family">Psephenidae</tp:taxon-name-part></tp:taxon-name>: <tp:taxon-name><tp:taxon-name-part taxon-name-part-type="subfamily">Eubriinae</tp:taxon-name-part></tp:taxon-name>), with a key to the adult <tp:taxon-name><tp:taxon-name-part taxon-name-part-type="subfamily">Eubriinae</tp:taxon-name-part></tp:taxon-name> of the Neotropical Zone.</article-title><source>Zootaxa</source><volume>3811</volume>(<issue>4</issue>): <fpage>553</fpage>–<lpage>568</lpage>. <ext-link xlink:href="10.11646/zootaxa.3811.4.7" ext-link-type="doi" xlink:type="simple">https://doi.org/10.11646/zootaxa.3811.4.7</ext-link></mixed-citation></ref><ref id="B8"><mixed-citation xmlns:xlink="http://www.w3.org/1999/xlink" xlink:type="simple"><person-group><name name-style="western"><surname>Elgueta</surname><given-names>M</given-names></name><name name-style="western"><surname>Guerrero</surname><given-names>M</given-names></name></person-group> (<year>2005</year>) Nuestro conocimiento de <tp:taxon-name><tp:taxon-name-part taxon-name-part-type="family">Psephenidae</tp:taxon-name-part></tp:taxon-name> (<tp:taxon-name><tp:taxon-name-part taxon-name-part-type="order">Coleoptera</tp:taxon-name-part></tp:taxon-name>) en Chile “peniques de aqua.” Oral presentation. Sociedad Chilena de Entomologia, 14 Sept. 2005.</mixed-citation></ref></ref-list></tp:taxon-treatment>
