# Supplementary material for: ﻿A revision of the Chilean water penny genus Tychepsephus Waterhouse, 1876 (Coleoptera, Psephenidae, Eubriinae), with description of a second species and two larval morphotypes, and notes on other Chilean Psephenidae
Source: Zookeys. 2023 May 26;1164:23–61. doi: 10.3897/zookeys.1164.103184 (PMC10238915; doi:10.3897/zookeys.1164.103184)
Supplement: XML Treatment for Tychepsephus [file zookeys.1164.103184-treatment2.xml]

<!DOCTYPE tp:taxon-treatment
  PUBLIC "-//TaxonX//DTD Taxonomic Treatment Publishing DTD v0 20100105//EN" "tax-treatment-NSO.dtd">
<tp:taxon-treatment xmlns:tp="http://www.plazi.org/taxpub"><tp:treatment-meta><kwd-group><label>Taxon classification</label><kwd>
              <named-content content-type="kingdom">Animalia</named-content>
            </kwd><kwd>
              <named-content content-type="order">Coleoptera</named-content>
            </kwd><kwd>
              <named-content content-type="family">Psephenidae</named-content>
            </kwd></kwd-group><mixed-citation publication-type="journal"><person-group><name><surname>Shepard</surname><given-names>William D.</given-names></name><name><surname>Barr</surname><given-names>Cheryl B.</given-names></name></person-group><article-title>﻿A revision of the Chilean water penny genus <italic><tp:taxon-name><tp:taxon-name-part taxon-name-part-type="genus" reg="Tychepsephus">Tychepsephus</tp:taxon-name-part></tp:taxon-name></italic> Waterhouse, 1876 (<tp:taxon-name><tp:taxon-name-part taxon-name-part-type="order">Coleoptera</tp:taxon-name-part></tp:taxon-name>, <tp:taxon-name><tp:taxon-name-part taxon-name-part-type="family">Psephenidae</tp:taxon-name-part></tp:taxon-name>, <tp:taxon-name><tp:taxon-name-part taxon-name-part-type="subfamily">Eubriinae</tp:taxon-name-part></tp:taxon-name>), with description of a second species and two larval morphotypes, and notes on other Chilean <tp:taxon-name><tp:taxon-name-part taxon-name-part-type="family">Psephenidae</tp:taxon-name-part></tp:taxon-name></article-title><source>Zookeys</source><day>26</day><month>05</month><year>2023</year><volume>1164</volume><fpage>23</fpage><lpage>61</lpage><pub-id pub-id-type="doi">10.3897/zookeys.1164.103184</pub-id></mixed-citation></tp:treatment-meta><tp:nomenclature><label>﻿Genus</label><tp:taxon-name>
            <object-id xmlns:xlink="http://www.w3.org/1999/xlink" content-type="arpha" xlink:type="simple">C7BAC35D-48F4-5556-97FA-473DD45371E9</object-id>
            <tp:taxon-name-part taxon-name-part-type="genus" reg="Tychepsephus">Tychepsephus</tp:taxon-name-part>
          </tp:taxon-name><tp:taxon-authority>Waterhouse, 1876</tp:taxon-authority><tp:nomenclature-citation-list><tp:nomenclature-citation><tp:taxon-name>
                <tp:taxon-name-part taxon-name-part-type="genus" reg="Tychepsephus">Tychepsephus</tp:taxon-name-part>
              </tp:taxon-name><comment>Waterhouse, 1876: 15.</comment></tp:nomenclature-citation><tp:nomenclature-citation><tp:taxon-name><tp:taxon-name-part taxon-name-part-type="genus" reg="Ectopria">Ectopria</tp:taxon-name-part> (<tp:taxon-name-part taxon-name-part-type="subgenus" reg="Chilectopria">Chilectopria</tp:taxon-name-part>)</tp:taxon-name><comment>Pic, 1947: 3–4, syn. nov.</comment></tp:nomenclature-citation><tp:nomenclature-citation><tp:taxon-name>
                <tp:taxon-name-part taxon-name-part-type="genus" reg="Tychepselaphus">Tychepselaphus</tp:taxon-name-part>
              </tp:taxon-name><comment>: Philippi, 1887: 665, lapsus calami.</comment></tp:nomenclature-citation><tp:nomenclature-citation><tp:taxon-name>
                <tp:taxon-name-part taxon-name-part-type="genus" reg="Tychepsephenus">Tychepsephenus</tp:taxon-name-part>
              </tp:taxon-name><comment>: Zaitzev, 1910: 4, lapsus calami.</comment></tp:nomenclature-citation><tp:nomenclature-citation><tp:taxon-name>
                <tp:taxon-name-part taxon-name-part-type="genus" reg="Tychepsephenus">Tychepsephenus</tp:taxon-name-part>
              </tp:taxon-name><comment>: Blackwelder, 1944: 274, lapsus calami.</comment></tp:nomenclature-citation><tp:nomenclature-citation><tp:taxon-name>
                <tp:taxon-name-part taxon-name-part-type="genus" reg="Tychepsephenus">Tychepsephenus</tp:taxon-name-part>
              </tp:taxon-name><comment>: Artigas, 1963: 6, lapsus calami.</comment></tp:nomenclature-citation><tp:nomenclature-citation><tp:taxon-name>
                <tp:taxon-name-part taxon-name-part-type="genus" reg="Tychepsephenus">Tychepsephenus</tp:taxon-name-part>
              </tp:taxon-name><comment>: Moroni, 1985: 173, lapsus calami.</comment></tp:nomenclature-citation><tp:nomenclature-citation><tp:taxon-name>
                <tp:taxon-name-part taxon-name-part-type="genus" reg="Tychepsephenus">Tychepsephenus</tp:taxon-name-part>
              </tp:taxon-name><comment>: Ashworth &amp; Hoganson, 1987: 879, lapsus calami.</comment></tp:nomenclature-citation><tp:nomenclature-citation><tp:taxon-name>
                <tp:taxon-name-part taxon-name-part-type="genus" reg="Tychepsephenus">Tychepsephenus</tp:taxon-name-part>
              </tp:taxon-name><comment>: <xref ref-type="bibr" rid="B16">Passos et al., 2018</xref>: 598, lapsus calami.</comment></tp:nomenclature-citation></tp:nomenclature-citation-list></tp:nomenclature><tp:treatment-sec sec-type="type species" id="SECID0EFYAE"><title>Type species.</title><p><italic><tp:taxon-name><tp:taxon-name-part taxon-name-part-type="genus" reg="Tychepsephus">Tychepsephus</tp:taxon-name-part><tp:taxon-name-part taxon-name-part-type="species" reg="felix">felix</tp:taxon-name-part></tp:taxon-name></italic> Waterhouse, 1876, by monotypy.</p></tp:treatment-sec><tp:treatment-sec sec-type="etymology" id="SECID0EWYAE"><title>Etymology.</title><p><xref ref-type="bibr" rid="B25">Waterhouse (1876)</xref> did not explain the etymology of the genus. However, <italic>Tyche</italic> (Gr.) refers to the goddess of fortune; and the suffix, –<italic>psephus</italic>, from <italic>psephenos</italic> (Gr.), meaning “dark, obscure,” has been used as the stem for multiple psephenid genera.</p></tp:treatment-sec><tp:treatment-sec sec-type="Adult diagnosis" id="SECID0ELZAE"><title>Adult diagnosis.</title><p>The following characters used to distinguish <italic><tp:taxon-name><tp:taxon-name-part taxon-name-part-type="genus" reg="Tychepsephus">Tychepsephus</tp:taxon-name-part></tp:taxon-name></italic> from the neotropical eubriine genera <italic><tp:taxon-name><tp:taxon-name-part taxon-name-part-type="genus" reg="Dicranopselaphus">Dicranopselaphus</tp:taxon-name-part></tp:taxon-name></italic>, <italic><tp:taxon-name><tp:taxon-name-part taxon-name-part-type="genus" reg="Eubria">Eubria</tp:taxon-name-part></tp:taxon-name></italic>, and <italic><tp:taxon-name><tp:taxon-name-part taxon-name-part-type="genus" reg="Neoeubria">Neoeubria</tp:taxon-name-part></tp:taxon-name></italic> are for the most part taken from <xref ref-type="bibr" rid="B13">Lee et al. (2007</xref>, <xref ref-type="bibr" rid="B14">2016</xref>): 1) antenna of the male weakly serrate (pectinate in <italic><tp:taxon-name><tp:taxon-name-part taxon-name-part-type="genus" reg="Neoeubria">Neoeubria</tp:taxon-name-part></tp:taxon-name></italic>); 2) pronotum with serrate lateral margins (not serrate in <italic><tp:taxon-name><tp:taxon-name-part taxon-name-part-type="genus" reg="Dicranopselaphus">Dicranopselaphus</tp:taxon-name-part></tp:taxon-name></italic> and <italic><tp:taxon-name><tp:taxon-name-part taxon-name-part-type="genus" reg="Eubria">Eubria</tp:taxon-name-part></tp:taxon-name></italic>); 3) mesoventrite with a median longitudinal sulcus (absent in <italic><tp:taxon-name><tp:taxon-name-part taxon-name-part-type="genus" reg="Eubria">Eubria</tp:taxon-name-part></tp:taxon-name></italic> and some <italic><tp:taxon-name><tp:taxon-name-part taxon-name-part-type="genus" reg="Dicranopselaphus">Dicranopselaphus</tp:taxon-name-part></tp:taxon-name></italic>); and 4) metaventrite with a transverse suture (vestigial in other eubriines except <italic><tp:taxon-name><tp:taxon-name-part taxon-name-part-type="genus" reg="Sclerocyphon">Sclerocyphon</tp:taxon-name-part></tp:taxon-name></italic>). For the original characterization of adults of <italic><tp:taxon-name><tp:taxon-name-part taxon-name-part-type="genus" reg="Tychepsephus">Tychepsephus</tp:taxon-name-part></tp:taxon-name></italic>, see <xref ref-type="bibr" rid="B25">Waterhouse (1876</xref>: 15–16).</p><p><italic><tp:taxon-name><tp:taxon-name-part taxon-name-part-type="genus" reg="Tychepsephus">Tychepsephus</tp:taxon-name-part></tp:taxon-name></italic> and the Australian genus <italic><tp:taxon-name><tp:taxon-name-part taxon-name-part-type="genus" reg="Sclerocyphon">Sclerocyphon</tp:taxon-name-part></tp:taxon-name></italic> are closely related sister genera which, in the adult stage, do not have many good characters to separate them. One obvious difference is that in <italic><tp:taxon-name><tp:taxon-name-part taxon-name-part-type="genus" reg="Tychepsephus">Tychepsephus</tp:taxon-name-part></tp:taxon-name></italic> the apical margins of abdominal ventrites 2–4 are entire, whereas in <italic><tp:taxon-name><tp:taxon-name-part taxon-name-part-type="genus" reg="Sclerocyphon">Sclerocyphon</tp:taxon-name-part></tp:taxon-name></italic> they are serrate. Of course, there is also the geographical difference with each occurring on different continents: <italic><tp:taxon-name><tp:taxon-name-part taxon-name-part-type="genus" reg="Tychepsephus">Tychepsephus</tp:taxon-name-part></tp:taxon-name></italic> in South America and <italic><tp:taxon-name><tp:taxon-name-part taxon-name-part-type="genus" reg="Sclerocyphon">Sclerocyphon</tp:taxon-name-part></tp:taxon-name></italic> in Australia.</p></tp:treatment-sec><tp:treatment-sec sec-type="description" id="SECID0EW4AE"><title>Adult description.</title><p><xref ref-type="bibr" rid="B25">Waterhouse (1876)</xref> described the genus <italic><tp:taxon-name><tp:taxon-name-part taxon-name-part-type="genus" reg="Tychepsephus">Tychepsephus</tp:taxon-name-part></tp:taxon-name></italic> in English, unlike the type species description which is in Latin. His description is adequate for identifying the genus. However, since Waterhouse had only a female specimen, he did not know that his species, <italic><tp:taxon-name><tp:taxon-name-part taxon-name-part-type="genus" reg="Tychepsephus">T.</tp:taxon-name-part><tp:taxon-name-part taxon-name-part-type="species" reg="felix">felix</tp:taxon-name-part></tp:taxon-name></italic>, is sexually dimorphic, with males having a distinctive patch of setae on the abdominal venter. This character is also present in <italic><tp:taxon-name><tp:taxon-name-part taxon-name-part-type="genus" reg="Tychepsephus">T.</tp:taxon-name-part><tp:taxon-name-part taxon-name-part-type="species" reg="cekalovici">cekalovici</tp:taxon-name-part></tp:taxon-name></italic> sp. nov. The dorsal patterning also differs between the sexes of both species.</p></tp:treatment-sec><tp:treatment-sec sec-type="remarks" id="SECID0E45AE"><title>Remark, adult males.</title><p>A new morphological note is that males have a sperm pump composed of a heavily muscularized ejaculatory duct which is situated medially, anterior to the aedeagus, bent around itself in an S-shape and coming from the juncture of the paired testes. The sperm pump is as short as or shorter than the aedeagus.</p></tp:treatment-sec><tp:treatment-sec sec-type="Larval diagnosis" id="SECID0EC6AE"><title>Larval diagnosis.</title><p>The following characters used to distinguish <italic><tp:taxon-name><tp:taxon-name-part taxon-name-part-type="genus" reg="Tychepsephus">Tychepsephus</tp:taxon-name-part></tp:taxon-name></italic> from the neotropical eubriine genera <italic><tp:taxon-name><tp:taxon-name-part taxon-name-part-type="genus" reg="Dicranopselaphus">Dicranopselaphus</tp:taxon-name-part></tp:taxon-name></italic>, <italic><tp:taxon-name><tp:taxon-name-part taxon-name-part-type="genus" reg="Eubria">Eubria</tp:taxon-name-part></tp:taxon-name></italic>, and <italic><tp:taxon-name><tp:taxon-name-part taxon-name-part-type="genus" reg="Neoeubria">Neoeubria</tp:taxon-name-part></tp:taxon-name></italic> are for the most part taken from <xref ref-type="bibr" rid="B13">Lee et al. (2007</xref>, <xref ref-type="bibr" rid="B14">2016</xref>): 1) antennomere 1 subequal to antennomere 2 (much shorter in other eubriines except <italic><tp:taxon-name><tp:taxon-name-part taxon-name-part-type="genus" reg="Sclerocyphon">Sclerocyphon</tp:taxon-name-part></tp:taxon-name></italic>); 2) maxillary and labial palpi with 4 and 3 palpomeres, respectively (<italic><tp:taxon-name><tp:taxon-name-part taxon-name-part-type="genus" reg="Dicranopselaphus">Dicranopselaphus</tp:taxon-name-part></tp:taxon-name></italic> and <italic><tp:taxon-name><tp:taxon-name-part taxon-name-part-type="genus" reg="Eubria">Eubria</tp:taxon-name-part></tp:taxon-name></italic> with 3 and 2, respectively); 3) longitudinal medial suture from thorax to abdominal segment VII (not in other eubriines except <italic><tp:taxon-name><tp:taxon-name-part taxon-name-part-type="genus" reg="Sclerocyphon">Sclerocyphon</tp:taxon-name-part></tp:taxon-name></italic>).</p><p>Larval characters separating <italic><tp:taxon-name><tp:taxon-name-part taxon-name-part-type="genus" reg="Tychepsephus">Tychepsephus</tp:taxon-name-part></tp:taxon-name></italic> from its Australian sister genus <italic><tp:taxon-name><tp:taxon-name-part taxon-name-part-type="genus" reg="Sclerocyphon">Sclerocyphon</tp:taxon-name-part></tp:taxon-name></italic> include the following: 1) setae on the posterior margin of the thoracic and abdominal tergites hair-like in <italic><tp:taxon-name><tp:taxon-name-part taxon-name-part-type="genus" reg="Tychepsephus">Tychepsephus</tp:taxon-name-part></tp:taxon-name></italic> and absent in <italic><tp:taxon-name><tp:taxon-name-part taxon-name-part-type="genus" reg="Sclerocyphon">Sclerocyphon</tp:taxon-name-part></tp:taxon-name></italic>; 2) paired longitudinal rows of setae or sensillae near the dorsal midline in <italic><tp:taxon-name><tp:taxon-name-part taxon-name-part-type="genus" reg="Sclerocyphon">Sclerocyphon</tp:taxon-name-part></tp:taxon-name></italic>, but not in <italic><tp:taxon-name><tp:taxon-name-part taxon-name-part-type="genus" reg="Tychepsephus">Tychepsephus</tp:taxon-name-part></tp:taxon-name></italic>; and 3) gin traps on the abdominal tergites of <italic><tp:taxon-name><tp:taxon-name-part taxon-name-part-type="genus" reg="Sclerocyphon">Sclerocyphon</tp:taxon-name-part></tp:taxon-name></italic>, but not on <italic><tp:taxon-name><tp:taxon-name-part taxon-name-part-type="genus" reg="Tychepsephus">Tychepsephus</tp:taxon-name-part></tp:taxon-name></italic>.</p></tp:treatment-sec><tp:treatment-sec sec-type="description" id="SECID0EDDAG"><title>Larval descriptions.</title><p><italic><tp:taxon-name><tp:taxon-name-part taxon-name-part-type="genus" reg="Tychepsephus">Tychepsephus</tp:taxon-name-part></tp:taxon-name></italic> larvae were previously well-described by <xref ref-type="bibr" rid="B11">Lataste (1897a)</xref> and <xref ref-type="bibr" rid="B1">Artigas (1963)</xref>. Our collections revealed the presence of two distinct larval morphotypes (Figs <xref ref-type="fig" rid="F1">1</xref>, <xref ref-type="fig" rid="F1">2</xref>) which have not been associated with adults and are therefore unnamed. <xref ref-type="bibr" rid="B1">Artigas (1963)</xref> illustrated a larva that corresponds to our larval <abbrev xmlns:xlink="http://www.w3.org/1999/xlink" xlink:title="morphotype" id="ABBRID0EEEAG" xlink:type="simple">morph</abbrev> 2, below.</p><fig id="F1" position="float" orientation="portrait"><object-id xmlns:xlink="http://www.w3.org/1999/xlink" content-type="doi" xlink:type="simple">10.3897/zookeys.1164.103184.figures1-2</object-id><object-id xmlns:xlink="http://www.w3.org/1999/xlink" content-type="arpha" xlink:type="simple">F31C47DE-16AF-5975-A1AA-DE0587815250</object-id><label>Figures 1, 2.</label><caption><p><italic><tp:taxon-name><tp:taxon-name-part taxon-name-part-type="genus" reg="Tychepsephus">Tychepsephus</tp:taxon-name-part></tp:taxon-name></italic> larvae <bold>1</bold><abbrev xmlns:xlink="http://www.w3.org/1999/xlink" xlink:title="morphotype" id="ABBRID0EZEAG" xlink:type="simple">morph</abbrev> 1 <bold>a</bold> dorsal view <bold>b</bold> ventral view <bold>2</bold><abbrev xmlns:xlink="http://www.w3.org/1999/xlink" xlink:title="morphotype" id="ABBRID0EDFAG" xlink:type="simple">morph</abbrev> 2 <bold>a</bold> dorsal view <bold>b</bold> ventral view.</p></caption><graphic xmlns:xlink="http://www.w3.org/1999/xlink" xlink:href="zookeys-1164-023_article-103184__-g001.jpg" position="float" orientation="portrait" xlink:type="simple" id="oo_855185.jpg"><uri content-type="original_file" xlink:type="simple">https://binary.pensoft.net/fig/855185</uri></graphic></fig><p><bold><italic><tp:taxon-name><tp:taxon-name-part taxon-name-part-type="genus" reg="Tychepsephus">Tychepsephus</tp:taxon-name-part></tp:taxon-name></italic> larval <abbrev xmlns:xlink="http://www.w3.org/1999/xlink" xlink:title="morphotype" id="ABBRID0E2FAG" xlink:type="simple">morph</abbrev> 1 (Fig. <xref ref-type="fig" rid="F1">1</xref>).</bold> Body shape elongate-oval; color brown and red-brown with variable yellow patterning; tergites darker than paratergites. Body margined with a long, dense fringe of golden yellow, white-tipped setae. Dorsal surface with very small, scattered cuticular beads. Longitudinal medial suture from middle of pronotum to <abbrev xmlns:xlink="http://www.w3.org/1999/xlink" xlink:title="larval abdominal segment" id="ABBRID0EEGAG" xlink:type="simple">AB</abbrev> VIII tergite. Mesothoracic tergite to <abbrev xmlns:xlink="http://www.w3.org/1999/xlink" xlink:title="larval abdominal segment" id="ABBRID0EIGAG" xlink:type="simple">AB</abbrev> VII tergite each with a pair of large, prominent, dark tubercles straddling the medial suture. Abdominal tergite VIII clasping <abbrev xmlns:xlink="http://www.w3.org/1999/xlink" xlink:title="larval abdominal segment" id="ABBRID0EMGAG" xlink:type="simple">AB</abbrev> IX laterally; <abbrev xmlns:xlink="http://www.w3.org/1999/xlink" xlink:title="larval abdominal segment" id="ABBRID0EQGAG" xlink:type="simple">AB</abbrev> VIII with a pair of large, spiracular tubercles on posterior margin at bases of paratergites. Abdominal tergite IX subquadrate, flattened, apex rounded. Paratergites generally rectangular, more than twice as wide as long, anterolateral margin curved. Ventral surfaces lacking tubercles and cuticular beads. Abdominal ventrites I–VIII with sternopleural sutures. Operculum as long as wide, widest just anterior to apex; apex broadly rounded.</p><p><bold><italic><tp:taxon-name><tp:taxon-name-part taxon-name-part-type="genus" reg="Tychepsephus">Tychepsephus</tp:taxon-name-part></tp:taxon-name></italic> larval <abbrev xmlns:xlink="http://www.w3.org/1999/xlink" xlink:title="morphotype" id="ABBRID0E6GAG" xlink:type="simple">morph</abbrev> 2 (Fig. <xref ref-type="fig" rid="F1">2</xref>).</bold> Body shape elongate-oval; color brown to red-brown with yellow areas of variable size, shape, and position, often along midline of tergites and base of paratergites. Body margined with a long, dense fringe of yellow-brown, white-tipped setae. Dorsal surface sculptured with shallow, irregularly shaped depressions of varying sizes; cuticle with numerous, round, dark, flat-topped tubercles arranged in curvilinear shapes often encircling the depressions. Longitudinal medial suture from middle of pronotum to <abbrev xmlns:xlink="http://www.w3.org/1999/xlink" xlink:title="larval abdominal segment" id="ABBRID0EIHAG" xlink:type="simple">AB</abbrev> VII tergite. Tergites without pairs of prominent tubercles at the midline. Abdominal tergites each with an irregular, transverse line of tubercles; paratergites often with a longitudinal line of tubercles near the midline. Abdominal tergite VIII with a pair of large spiracular tubercles on posterior margin at base of paratergites. Abdominal tergite IX subelliptical, convex, sometimes sculptured and laterally angulate. Paratergites I–VIII paddle-shaped, twice as wide as long, narrower at base than apex, anterolateral margin curved. Abdominal ventrites with anterior and posterior transverse lines of small, faint, brown tubercles. Abdominal ventrites I–VIII with sternopleural sutures. Operculum nearly circular from midline to apex.</p></tp:treatment-sec><tp:treatment-sec sec-type="remarks" id="SECID0EMHAG"><title>Remarks, larvae.</title><p>The most obvious differences between the larval morphs are: 1) the presence on the dorsum of numerous dark tubercles, some in curvilinear patterns (<abbrev xmlns:xlink="http://www.w3.org/1999/xlink" xlink:title="morphotype" id="ABBRID0ESHAG" xlink:type="simple">morph</abbrev> 2); 2) the presence of pairs of large, prominent tubercles at the midline (<abbrev xmlns:xlink="http://www.w3.org/1999/xlink" xlink:title="morphotype" id="ABBRID0EWHAG" xlink:type="simple">morph</abbrev> 1); 3) the shape of <abbrev xmlns:xlink="http://www.w3.org/1999/xlink" xlink:title="larval abdominal segment" id="ABBRID0E1HAG" xlink:type="simple">AB</abbrev> IX tergite; and 4) the shape of the operculum. The dorsal morphology of larval <abbrev xmlns:xlink="http://www.w3.org/1999/xlink" xlink:title="morphotype" id="ABBRID0E5HAG" xlink:type="simple">morph</abbrev> 2 is quite variable in regard to the number and arrangement of tubercles and the amount of sculpturing. Because of this, it would not be surprising if another undescribed species is discovered with further sampling of the adult habitat.</p><p>Some larvae have an abundance of peritrich protozoans attached to the venter in a scattered fashion on both sclerites and membranes.</p></tp:treatment-sec><tp:treatment-sec sec-type="description" id="SECID0EDIAG"><title>Pupal description</title><p><bold>(pupa of larval <abbrev xmlns:xlink="http://www.w3.org/1999/xlink" xlink:title="morphotype" id="ABBRID0ELIAG" xlink:type="simple">morph</abbrev> 2) (Figs <xref ref-type="fig" rid="F2">3</xref>, <xref ref-type="fig" rid="F2">4</xref>).</bold> Pupa (Fig. <xref ref-type="fig" rid="F2">3</xref>) under exuvium of last larval instar (Fig. <xref ref-type="fig" rid="F2">4</xref>). Exuvium 8.3 mm long; entire dorsum intact; venter with abdominal ventrites anterior to <abbrev xmlns:xlink="http://www.w3.org/1999/xlink" xlink:title="larval abdominal segment" id="ABBRID0EAJAG" xlink:type="simple">AB</abbrev> II separated from tergum and reflexed, remainder of exuvium intact. Pupa 7.1 mm long, exarate, unsclerotized, color golden yellow. Pronotum projecting anteriorly, covering head; entire margin with very long setae. Elytra and abdominal segments I–IX with long setae on lateral margins. Abdominal tergites I–VIII each with two faint, transverse rows of round tubercles, at anterior 1/3 and near posterior margin, lateral to midline on each side. Abdominal tergite IX with apical margin nearly truncate, each posterolateral angle with a short spine. Paratergites separate; I reduced; II larger, projecting weakly anteriorly; III–VI each longer than II, projecting posteriorly, each with an anterobasal spiracular tubercle; VII similar but with a lateral spiracular tubercle. Ventrally, <abbrev xmlns:xlink="http://www.w3.org/1999/xlink" xlink:title="larval abdominal segment" id="ABBRID0EEJAG" xlink:type="simple">AB</abbrev> II–VI with sternopleural sutures; II–VIII each with a faint, transverse row of round tubercles near posterior margin.</p><fig id="F2" position="float" orientation="portrait"><object-id xmlns:xlink="http://www.w3.org/1999/xlink" content-type="doi" xlink:type="simple">10.3897/zookeys.1164.103184.figures3-4</object-id><object-id xmlns:xlink="http://www.w3.org/1999/xlink" content-type="arpha" xlink:type="simple">3DB99B4E-C052-5E63-9E36-45B0248BF8C6</object-id><label>Figures 3, 4.</label><caption><p><italic><tp:taxon-name><tp:taxon-name-part taxon-name-part-type="genus" reg="Tychepsephus">Tychepsephus</tp:taxon-name-part></tp:taxon-name></italic> pupa and larval exuvium <bold>3</bold> pupa <bold>a</bold> dorsal view <bold>b</bold> ventral view <bold>4</bold> exuvium of last larval instar, ventral view.</p></caption><graphic xmlns:xlink="http://www.w3.org/1999/xlink" xlink:href="zookeys-1164-023_article-103184__-g002.jpg" position="float" orientation="portrait" xlink:type="simple" id="oo_855186.jpg"><uri content-type="original_file" xlink:type="simple">https://binary.pensoft.net/fig/855186</uri></graphic></fig></tp:treatment-sec><tp:treatment-sec sec-type="remarks" id="SECID0EEKAG"><title>Remarks, pupa.</title><p>This rare specimen was provided to <abbrev xmlns:xlink="http://www.w3.org/1999/xlink" xlink:title="William D. Shepard" id="ABBRID0EKKAG" xlink:type="simple">WDS</abbrev> by Tomás Čekalović who collected it as a larva at Estero Nonguén in Concepción Province (Región VIII, Bío Bío) on 27 January 1996. He kept it alive for more than nine months until it pupated on 10 November 1996.</p><p>In comparison with sister genus <italic><tp:taxon-name><tp:taxon-name-part taxon-name-part-type="genus" reg="Sclerocyphon">Sclerocyphon</tp:taxon-name-part></tp:taxon-name></italic>, pupal characters separating the two genera include the following: 1) gin traps in <italic><tp:taxon-name><tp:taxon-name-part taxon-name-part-type="genus" reg="Sclerocyphon">Sclerocyphon</tp:taxon-name-part></tp:taxon-name></italic> but absent in <italic><tp:taxon-name><tp:taxon-name-part taxon-name-part-type="genus" reg="Tychepsephus">Tychepsephus</tp:taxon-name-part></tp:taxon-name></italic>; 2) spiracle on abdominal paratergite II reduced in <italic><tp:taxon-name><tp:taxon-name-part taxon-name-part-type="genus" reg="Tychepsephus">Tychepsephus</tp:taxon-name-part></tp:taxon-name></italic> but not in <italic><tp:taxon-name><tp:taxon-name-part taxon-name-part-type="genus" reg="Sclerocyphon">Sclerocyphon</tp:taxon-name-part></tp:taxon-name></italic>; 3) spiracles on all paratergites located at the anterior base in <italic><tp:taxon-name><tp:taxon-name-part taxon-name-part-type="genus" reg="Tychepsephus">Tychepsephus</tp:taxon-name-part></tp:taxon-name></italic> but mid-dorsally in <italic><tp:taxon-name><tp:taxon-name-part taxon-name-part-type="genus" reg="Sclerocyphon">Sclerocyphon</tp:taxon-name-part></tp:taxon-name></italic>; 4) paratergites in <italic><tp:taxon-name><tp:taxon-name-part taxon-name-part-type="genus" reg="Sclerocyphon">Sclerocyphon</tp:taxon-name-part></tp:taxon-name></italic> much longer than in <italic><tp:taxon-name><tp:taxon-name-part taxon-name-part-type="genus" reg="Tychepsephus">Tychepsephus</tp:taxon-name-part></tp:taxon-name></italic>; and 5) apex of abdominal segment IX with a median projection in <italic><tp:taxon-name><tp:taxon-name-part taxon-name-part-type="genus" reg="Sclerocyphon">Sclerocyphon</tp:taxon-name-part></tp:taxon-name></italic> but lacking in <italic><tp:taxon-name><tp:taxon-name-part taxon-name-part-type="genus" reg="Tychepsephus">Tychepsephus</tp:taxon-name-part></tp:taxon-name></italic>. The latter two characters probably aid the pupa of <italic><tp:taxon-name><tp:taxon-name-part taxon-name-part-type="genus" reg="Sclerocyphon">Sclerocyphon</tp:taxon-name-part></tp:taxon-name></italic> in crawling out from under the larval exuvium (<xref ref-type="bibr" rid="B21">Smith 1981</xref>; <xref ref-type="bibr" rid="B6">Davis 1986</xref>). The pupa of <italic><tp:taxon-name><tp:taxon-name-part taxon-name-part-type="genus" reg="Tychepsephus">Tychepsephus</tp:taxon-name-part></tp:taxon-name></italic> remains under the larval exuvium until the adult emerges.</p><sec sec-type="﻿Tychepsephus geographic and seasonal distribution" id="SECID0ETNAG"><title>﻿<italic><tp:taxon-name><tp:taxon-name-part taxon-name-part-type="genus" reg="Tychepsephus">Tychepsephus</tp:taxon-name-part></tp:taxon-name></italic> geographic and seasonal distribution</title><p>In Chile, published localities describe <italic><tp:taxon-name><tp:taxon-name-part taxon-name-part-type="genus" reg="Tychepsephus">Tychepsephus</tp:taxon-name-part></tp:taxon-name></italic> occurring from Peñaflor (Región Metropolitana) in central Chile (<xref ref-type="bibr" rid="B11">Lataste 1897a</xref>), south to Chillán, Tomé and Arauco (Región VIII, Bío Bío; Región XVI, Ñuble) (<xref ref-type="bibr" rid="B1">Artigas 1963</xref>), and west of Puerto Varas (Región X, Los Lagos) (<xref ref-type="bibr" rid="B2">Ashworth and Hoganson 1987</xref>). Data records from the <named-content xmlns:xlink="http://www.w3.org/1999/xlink" content-type="dwc:institutional_code" xlink:title="Museo Nacional de Historia Natural, Santiago, Chile" xlink:href="http://grbio.org/institution/museo-nacional-de-historia-natural-santiago" xlink:type="simple">MNNC</named-content> include adult specimens from the Andes and foothills in Reserva Nacional Altos de Lircay (Región VII, del Maule), Cordillera Chillán (Región XVI, Ñuble), Parque Nacional Conguillío (Región IX, Araucanía) and Parque Nacional Vicente Pérez <tp:taxon-name><tp:taxon-name-part taxon-name-part-type="order">Rosales</tp:taxon-name-part></tp:taxon-name> (Región X, Los Lagos), as well as specimens from near the Pacific Coast in Quirihue (Región XVI, Ñuble) and Valdivia (Región XIV, Los Ríos) (M. Elgueta, in litt.). See Appendix <xref ref-type="app" rid="app2">2</xref> for detailed locality information regarding the above records. Collections by the authors of adult and larval <italic><tp:taxon-name><tp:taxon-name-part taxon-name-part-type="genus" reg="Tychepsephus">Tychepsephus</tp:taxon-name-part></tp:taxon-name></italic>, from regions VIII (Bío Bío) through XI (Aysén), plus regions XIV (Los Ríos) and XVI (Ñuble), are listed in Appendix <xref ref-type="app" rid="app1">1</xref>.</p><p>Larval records from Provincia del Neuquén, Argentina, indicate that <italic><tp:taxon-name><tp:taxon-name-part taxon-name-part-type="genus" reg="Tychepsephus">Tychepsephus</tp:taxon-name-part></tp:taxon-name></italic> also occurs on the east front of the Andes. <xref ref-type="bibr" rid="B23">Wais (1990</xref>, <xref ref-type="bibr" rid="B24">1995</xref>) reported T<italic>ychepsephus</italic> (listed as <italic><tp:taxon-name><tp:taxon-name-part taxon-name-part-type="genus" reg="Chilectopria">Chilectopria</tp:taxon-name-part><tp:taxon-name-part taxon-name-part-type="species" reg="grandis">grandis</tp:taxon-name-part></tp:taxon-name></italic>) from the Rio Meliquina in the Rio Negro Basin north of San Carlos de Bariloche. Nicolás Román (N. Román, in litt.) has more recently reported finding a larva (<abbrev xmlns:xlink="http://www.w3.org/1999/xlink" xlink:title="morphotype" id="ABBRID0ELQAG" xlink:type="simple">morph</abbrev> 2) (Fig. <xref ref-type="fig" rid="F3">5</xref>) near San Martin de los Andes. More surprisingly, in the <named-content xmlns:xlink="http://www.w3.org/1999/xlink" content-type="dwc:institutional_code" xlink:title="Essig Museum of Entomology, University of California, Berkeley, California, USA" xlink:href="http://grbio.org/institution/essig-museum-entomology" xlink:type="simple">EMEC</named-content> there is a larval eubriine from French Guiana (Fig. <xref ref-type="fig" rid="F3">6</xref>) that greatly resembles the larva of <italic><tp:taxon-name><tp:taxon-name-part taxon-name-part-type="genus" reg="Tychepsephus">Tychepsephus</tp:taxon-name-part></tp:taxon-name></italic>. If this is actually a <italic><tp:taxon-name><tp:taxon-name-part taxon-name-part-type="genus" reg="Tychepsephus">Tychepsephus</tp:taxon-name-part></tp:taxon-name></italic> larva, the geographic distribution of the genus would be significantly expanded (see Discussion).</p><fig id="F3" position="float" orientation="portrait"><object-id xmlns:xlink="http://www.w3.org/1999/xlink" content-type="doi" xlink:type="simple">10.3897/zookeys.1164.103184.figures5-6</object-id><object-id xmlns:xlink="http://www.w3.org/1999/xlink" content-type="arpha" xlink:type="simple">EF834436-D673-5A4C-A531-E1C4DC175066</object-id><label>Figures 5, 6.</label><caption><p>Non-Chilean larvae <bold>5</bold><italic><tp:taxon-name><tp:taxon-name-part taxon-name-part-type="genus" reg="Tychepsephus">Tychepsephus</tp:taxon-name-part></tp:taxon-name></italic> larva from Argentina <bold>a</bold> dorsal view <bold>b</bold> ventral view. Images provided by Nicolás Román (CONICET) <bold>6</bold> larva from French Guiana, possibly <italic><tp:taxon-name><tp:taxon-name-part taxon-name-part-type="genus" reg="Tychepsephus">Tychepsephus</tp:taxon-name-part></tp:taxon-name></italic><bold>a</bold> dorsal view <bold>b</bold> ventral view. Images provided by Robert Sites (<named-content xmlns:xlink="http://www.w3.org/1999/xlink" content-type="dwc:institutional_code" xlink:title="nns Entomological Museum, University of Missouri, Columbia, Missouri, USA" xlink:href="http://grbio.org/institution/university-missouri" xlink:type="simple">UMC</named-content>).</p></caption><graphic xmlns:xlink="http://www.w3.org/1999/xlink" xlink:href="zookeys-1164-023_article-103184__-g003.jpg" position="float" orientation="portrait" xlink:type="simple" id="oo_855187.jpg"><uri content-type="original_file" xlink:type="simple">https://binary.pensoft.net/fig/855187</uri></graphic></fig><p>A summation of the locality data for adults and larvae reveals a geographic distribution of <italic><tp:taxon-name><tp:taxon-name-part taxon-name-part-type="genus" reg="Tychepsephus">Tychepsephus</tp:taxon-name-part></tp:taxon-name></italic> in the middle third of Chile, including both the Andes and the Coast Range, and on the eastern front of the central Andes in Neuquén Province, Argentina (Appendices <xref ref-type="app" rid="app1">1</xref>, <xref ref-type="app" rid="app2">2</xref>). The distribution map (Fig. <xref ref-type="fig" rid="F4">7</xref>) represents species-verified adult records only.</p><fig id="F4" position="float" orientation="portrait"><object-id xmlns:xlink="http://www.w3.org/1999/xlink" content-type="doi" xlink:type="simple">10.3897/zookeys.1164.103184.figure7</object-id><object-id xmlns:xlink="http://www.w3.org/1999/xlink" content-type="arpha" xlink:type="simple">066C704A-83DA-5824-8FCE-C51D9125551C</object-id><label>Figure 7.</label><caption><p>Map of Chile with enlarged section showing the geographic distribution of species-verified adult <italic><tp:taxon-name><tp:taxon-name-part taxon-name-part-type="genus" reg="Tychepsephus">Tychepsephus</tp:taxon-name-part></tp:taxon-name></italic> specimens: <italic><tp:taxon-name><tp:taxon-name-part taxon-name-part-type="genus" reg="Tychepsephus">T.</tp:taxon-name-part><tp:taxon-name-part taxon-name-part-type="species" reg="cekalovici">cekalovici</tp:taxon-name-part></tp:taxon-name></italic>, yellow triangles; <italic><tp:taxon-name><tp:taxon-name-part taxon-name-part-type="genus" reg="Tychepsephus">T.</tp:taxon-name-part><tp:taxon-name-part taxon-name-part-type="species" reg="felix">felix</tp:taxon-name-part></tp:taxon-name></italic>, violet squares; both species, red circles.</p></caption><graphic xmlns:xlink="http://www.w3.org/1999/xlink" xlink:href="zookeys-1164-023_article-103184__-g004.jpg" position="float" orientation="portrait" xlink:type="simple" id="oo_855188.jpg"><uri content-type="original_file" xlink:type="simple">https://binary.pensoft.net/fig/855188</uri></graphic></fig><p>The adults examined for this study were collected from November through January, during the austral summer. Larvae are present year-round. Tomás Čekalović collected larvae in January and August, and <xref ref-type="bibr" rid="B9">Fierro et al. (2012)</xref> reported collecting larval <italic><tp:taxon-name><tp:taxon-name-part taxon-name-part-type="genus" reg="Tychepsephus">T.</tp:taxon-name-part><tp:taxon-name-part taxon-name-part-type="species" reg="felix">felix</tp:taxon-name-part></tp:taxon-name></italic> in all seasons except winter.</p></sec><sec sec-type="﻿Tychepsephus habitat" id="SECID0EGVAG"><title>﻿<italic><tp:taxon-name><tp:taxon-name-part taxon-name-part-type="genus" reg="Tychepsephus">Tychepsephus</tp:taxon-name-part></tp:taxon-name></italic> habitat</title><p>We have collected larvae and/or adults of <italic><tp:taxon-name><tp:taxon-name-part taxon-name-part-type="genus" reg="Tychepsephus">Tychepsephus</tp:taxon-name-part></tp:taxon-name></italic> across an elevational range of 15–1685 m at streams and rivers in Chile. In general, these watercourses were small to medium-sized and rather shallow, with moderate current, and with clear or often brown, tannin-stained water. This is in contrast to <xref ref-type="bibr" rid="B27">Zarges et al. (2019)</xref> who reported them from areas with “high slope and high water currents.” Label data from specimens collected by Tomás Čekalović show larvae living in temperatures of 10–14 °C. Surprisingly, some them were found in humus under <italic><tp:taxon-name><tp:taxon-name-part taxon-name-part-type="genus" reg="Chusquea">Chusquea</tp:taxon-name-part><tp:taxon-name-part taxon-name-part-type="species" reg="quila">quila</tp:taxon-name-part></tp:taxon-name></italic> [Kunth (<tp:taxon-name><tp:taxon-name-part taxon-name-part-type="family">Poaceae</tp:taxon-name-part></tp:taxon-name>) bamboo], 2–3 m from a river.</p><p>Examples of the small to medium-sized streams and small, shallow rivers in which adult <italic><tp:taxon-name><tp:taxon-name-part taxon-name-part-type="genus" reg="Tychepsephus">Tychepsephus</tp:taxon-name-part></tp:taxon-name></italic> have been collected by the authors, described below, include Río Colegual, Río Contaco, Río Oroco, and an unnamed tributary of the Río Blanco (Figs <xref ref-type="fig" rid="F5">8</xref>, <xref ref-type="fig" rid="F5">9</xref>, <xref ref-type="fig" rid="F5">11</xref>).</p><p><bold>Río Colegual</bold> (Fig. <xref ref-type="fig" rid="F5">8</xref>), located west of Puerto Varas at an elevation of ~ 200 m, is a medium-sized stream with moderate to slow flow over cobble and gravel coated with brown algae. Pools with laminar water flow are interrupted by areas of shallow riffles. Riparian vegetation overhangs some of the banks. At the time of sampling, the water was cool, clear, and brown-stained (Fig. <xref ref-type="fig" rid="F5">8b</xref>). The watercourse is situated in mostly flat terrain bordered by cleared fields (Fig. <xref ref-type="fig" rid="F5">8a</xref>) and is partly shaded at the collection site near the bridge. Adults of two species were readily collected by sweeping and beating the riparian vegetation, which consisted of willows, streamside grasses and forbs. Blacklight sampling yielded no specimens. Many larvae were present in the substrate of the riffles, including both morphs.</p><p><bold>Río Contaco (= Río Tranallaquín)</bold> (Fig. <xref ref-type="fig" rid="F5">9</xref>), located west of Osorno at an elevation of ~ 160 m, is a medium-sized stream with clear water, moderate flow, and a substrate of sand, gravel and rubble with submerged mosses. Larvae were very abundant in the substrate of the riffles, as they also were at a small tributary of the Río Contaco at Puente El Avion (Fig. <xref ref-type="fig" rid="F5">10</xref>).</p><fig id="F5" position="float" orientation="portrait"><object-id xmlns:xlink="http://www.w3.org/1999/xlink" content-type="doi" xlink:type="simple">10.3897/zookeys.1164.103184.figures8-11</object-id><object-id xmlns:xlink="http://www.w3.org/1999/xlink" content-type="arpha" xlink:type="simple">AB2DB5C3-8C17-5E31-B53B-DEC4DA6601F6</object-id><label>Figures 8–11.</label><caption><p><italic><tp:taxon-name><tp:taxon-name-part taxon-name-part-type="genus" reg="Tychepsephus">Tychepsephus</tp:taxon-name-part></tp:taxon-name></italic> habitat <bold>8</bold> Río Colegual, <italic><tp:taxon-name><tp:taxon-name-part taxon-name-part-type="genus" reg="Tychepsephus">T.</tp:taxon-name-part><tp:taxon-name-part taxon-name-part-type="species" reg="cekalovici">cekalovici</tp:taxon-name-part></tp:taxon-name></italic> type locality <bold>a</bold> stream with riffle-pool morphology flowing through a mixture of forest and pasture land <bold>b</bold> streamside shrubby vegetation, adult habitat <bold>9</bold> Río Contaco <bold>10</bold> stream at Puente El Avion <bold>11</bold> tributary Río Blanco.</p></caption><graphic xmlns:xlink="http://www.w3.org/1999/xlink" xlink:href="zookeys-1164-023_article-103184__-g005.jpg" position="float" orientation="portrait" xlink:type="simple" id="oo_855189.jpg"><uri content-type="original_file" xlink:type="simple">https://binary.pensoft.net/fig/855189</uri></graphic></fig><p><bold>Río Oroco</bold> at Puente Hondo, located east of Puerto Montt at an elevation of ~ 30 m, is small and shallow, with cool, brown-stained water and a sand and cobble substrate with aquatic moss.</p><p><bold>An unnamed tributary of Río Blanco</bold> (Fig. <xref ref-type="fig" rid="F5">11</xref>), located between Caleta Gonzalo and Caleta Santa Bárbara (north of Chaitén) at an elevation of ~ 160 m, yielded one adult and a small number of larvae. The stream is small, clear, and very cold with moderate current, shallow riffles, and knee-deep pools. It has a substrate of cobbles and sandy gravel with some aquatic moss present.</p></sec></tp:treatment-sec><tp:treatment-sec><!--Section generated to contain objects referenced in tp:taxon-treatment.--><app id="app2"><title>﻿Appendix 2</title><p>These <italic><tp:taxon-name><tp:taxon-name-part taxon-name-part-type="genus" reg="Tychepsephus">Tychepsephus</tp:taxon-name-part></tp:taxon-name></italic> locality records are from the literature and museum specimen data, not including that cited in the Material examined sections. Where available, citations include geographic location, date, collector, life stage, and source of information. Region designations are as at the time of collection.</p><p>CHILE</p><p>
          <bold>Región Metropolitana</bold>
        </p><p>Chile, Peñaflor, 24 Sep 1896, (larva) (crustacéiforme de Pseudo-Névroptère) (<xref ref-type="bibr" rid="B11">Lataste 1897a</xref>, <xref ref-type="bibr" rid="B12">1897b</xref>)</p><p>
          <bold>Región VII, Maule</bold>
        </p><p>Chile, RN Altos del Lircay, Las Majadillas, 6–9 Dic. 2005, Alejandro Vera (<italic><tp:taxon-name><tp:taxon-name-part taxon-name-part-type="genus" reg="Tychepsephus">T.</tp:taxon-name-part><tp:taxon-name-part taxon-name-part-type="species" reg="cekalovici">cekalovici</tp:taxon-name-part></tp:taxon-name></italic>) (<named-content xmlns:xlink="http://www.w3.org/1999/xlink" content-type="dwc:institutional_code" xlink:title="Museo Nacional de Historia Natural, Santiago, Chile" xlink:href="http://grbio.org/institution/museo-nacional-de-historia-natural-santiago" xlink:type="simple">MNNC</named-content>)</p><p>Chile, Fundo El Rosal, Constitución, 16–30 Oct 1994, G. Arriagada (<italic><tp:taxon-name><tp:taxon-name-part taxon-name-part-type="genus" reg="Tychepsephus">T.</tp:taxon-name-part><tp:taxon-name-part taxon-name-part-type="species" reg="cekalovici">cekalovici</tp:taxon-name-part></tp:taxon-name></italic>) (<named-content xmlns:xlink="http://www.w3.org/1999/xlink" content-type="dwc:institutional_code" xlink:title="Museo Nacional de Historia Natural, Santiago, Chile" xlink:href="http://grbio.org/institution/museo-nacional-de-historia-natural-santiago" xlink:type="simple">MNNC</named-content>)</p><p>Chile, Parque Nacional Los Ruiles (larva) (<xref ref-type="bibr" rid="B8">Elgueta and Guerrero 2005</xref>)</p><p>Chile, Tregualemu (larva) (<xref ref-type="bibr" rid="B8">Elgueta and Guerrero 2005</xref>)</p><p>
          <bold>Región VIII, Bío Bío</bold>
        </p><p>Chile, Arauco, Laraquete, Río “Los Cruces”, 11 Oct 1958, Fidel Jeldis (larva) (<xref ref-type="bibr" rid="B1">Artigas 1963</xref>)</p><p>Chile, Cordillera de Chillán, Cueva de los Pincheira, 22 Jul 1962, J. Stuardo y G. Sanhuea (larvae) (<xref ref-type="bibr" rid="B1">Artigas 1963</xref>)</p><p>Chile, Cordillera Chillán, <abbrev xmlns:xlink="http://www.w3.org/1999/xlink" xlink:title="Puente" id="ABBRID0EXFDI" xlink:type="simple">Pte</abbrev>. Marchant, 15 Ene 1978, Vidal-Taima (<italic><tp:taxon-name><tp:taxon-name-part taxon-name-part-type="genus" reg="Tychepsephus">T.</tp:taxon-name-part><tp:taxon-name-part taxon-name-part-type="species" reg="cekalovici">cekalovici</tp:taxon-name-part></tp:taxon-name></italic>) (<named-content xmlns:xlink="http://www.w3.org/1999/xlink" content-type="dwc:institutional_code" xlink:title="Museo Nacional de Historia Natural, Santiago, Chile" xlink:href="http://grbio.org/institution/museo-nacional-de-historia-natural-santiago" xlink:type="simple">MNNC</named-content>)</p><p>Chile, Tomé, Río Collén, 21 Abr 1960, André Hulot (larvae) (<xref ref-type="bibr" rid="B1">Artigas 1963</xref>)</p><p>Chile, Chile, Ñuble, Quirihue, Ene 1988, G. Moreno (<italic><tp:taxon-name><tp:taxon-name-part taxon-name-part-type="genus" reg="Tychepsephus">T.</tp:taxon-name-part><tp:taxon-name-part taxon-name-part-type="species" reg="felix">felix</tp:taxon-name-part></tp:taxon-name></italic>) (<named-content xmlns:xlink="http://www.w3.org/1999/xlink" content-type="dwc:institutional_code" xlink:title="Museo Nacional de Historia Natural, Santiago, Chile" xlink:href="http://grbio.org/institution/museo-nacional-de-historia-natural-santiago" xlink:type="simple">MNNC</named-content>)</p><p>Chile, Parque Nacional Tolhuaca (larva) (<xref ref-type="bibr" rid="B8">Elgueta and Guerrero 2005</xref>)</p><p>
          <bold>Región IX, Araucanía</bold>
        </p><p>Chile, Malleco, PN Conguillío, 20 Dic 1924, F. Ledesma (<italic><tp:taxon-name><tp:taxon-name-part taxon-name-part-type="genus" reg="Ectopria">Ectopria</tp:taxon-name-part><tp:taxon-name-part taxon-name-part-type="species" reg="grandis">grandis</tp:taxon-name-part></tp:taxon-name></italic>) (<named-content xmlns:xlink="http://www.w3.org/1999/xlink" content-type="dwc:institutional_code" xlink:title="Museo Nacional de Historia Natural, Santiago, Chile" xlink:href="http://grbio.org/institution/museo-nacional-de-historia-natural-santiago" xlink:type="simple">MNNC</named-content>)</p><p>
          <bold>Región XIV, Los Ríos</bold>
        </p><p>Chile, Valdivia, 6 Dic 1980, E. Krahmer (<italic><tp:taxon-name><tp:taxon-name-part taxon-name-part-type="genus" reg="Tychepsephus">T.</tp:taxon-name-part><tp:taxon-name-part taxon-name-part-type="species" reg="felix">felix</tp:taxon-name-part></tp:taxon-name></italic>) (<named-content xmlns:xlink="http://www.w3.org/1999/xlink" content-type="dwc:institutional_code" xlink:title="Museo Nacional de Historia Natural, Santiago, Chile" xlink:href="http://grbio.org/institution/museo-nacional-de-historia-natural-santiago" xlink:type="simple">MNNC</named-content>)</p><p>Chile, Valdivia, 8 Dic 1980, E. Krahmer (<italic><tp:taxon-name><tp:taxon-name-part taxon-name-part-type="genus" reg="Tychepsephus">T.</tp:taxon-name-part><tp:taxon-name-part taxon-name-part-type="species" reg="cekalovici">cekalovici</tp:taxon-name-part></tp:taxon-name></italic>) (<named-content xmlns:xlink="http://www.w3.org/1999/xlink" content-type="dwc:institutional_code" xlink:title="Museo Nacional de Historia Natural, Santiago, Chile" xlink:href="http://grbio.org/institution/museo-nacional-de-historia-natural-santiago" xlink:type="simple">MNNC</named-content>)</p><p>Chile, Valdivia, Sto. Domingo, 13 Dic 1981, E. Krahmer (<italic><tp:taxon-name><tp:taxon-name-part taxon-name-part-type="genus" reg="Tychepsephus">T.</tp:taxon-name-part><tp:taxon-name-part taxon-name-part-type="species" reg="cekalovici">cekalovici</tp:taxon-name-part></tp:taxon-name></italic>) (<named-content xmlns:xlink="http://www.w3.org/1999/xlink" content-type="dwc:institutional_code" xlink:title="Museo Nacional de Historia Natural, Santiago, Chile" xlink:href="http://grbio.org/institution/museo-nacional-de-historia-natural-santiago" xlink:type="simple">MNNC</named-content>)</p><p>Chile, Valdivia, Sto. Domingo, 16 Dic 1984, E. Krahmer (<italic><tp:taxon-name><tp:taxon-name-part taxon-name-part-type="genus" reg="Tychepsephus">T.</tp:taxon-name-part><tp:taxon-name-part taxon-name-part-type="species" reg="cekalovici">cekalovici</tp:taxon-name-part></tp:taxon-name></italic>) (<named-content xmlns:xlink="http://www.w3.org/1999/xlink" content-type="dwc:institutional_code" xlink:title="Museo Nacional de Historia Natural, Santiago, Chile" xlink:href="http://grbio.org/institution/museo-nacional-de-historia-natural-santiago" xlink:type="simple">MNNC</named-content>)</p><p>Chile, Valdivia, Santo Domingo, 1/15 Dic 1981, E. Krahmer (<italic><tp:taxon-name><tp:taxon-name-part taxon-name-part-type="genus" reg="Tychepsephus">T.</tp:taxon-name-part><tp:taxon-name-part taxon-name-part-type="species" reg="felix">felix</tp:taxon-name-part></tp:taxon-name></italic>) (<named-content xmlns:xlink="http://www.w3.org/1999/xlink" content-type="dwc:institutional_code" xlink:title="Museo Nacional de Historia Natural, Santiago, Chile" xlink:href="http://grbio.org/institution/museo-nacional-de-historia-natural-santiago" xlink:type="simple">MNNC</named-content>)</p><p>ARGENTINA</p><p>Argentina, Provincia del Neuquén, Río Negro basin (larva) (<tp:taxon-name><tp:taxon-name-part taxon-name-part-type="genus" reg="Ectopria">Ectopria</tp:taxon-name-part> (<tp:taxon-name-part taxon-name-part-type="subgenus" reg="Chilectopria">Chilectopria</tp:taxon-name-part>) <tp:taxon-name-part taxon-name-part-type="species" reg="grandis">grandis</tp:taxon-name-part></tp:taxon-name>) (<xref ref-type="bibr" rid="B23">Wais 1990</xref>)</p><p>Argentina, Provincia del Neuquén, Río Meliquina (larva) (<italic><tp:taxon-name><tp:taxon-name-part taxon-name-part-type="genus" reg="Chilectopria">Chilectopria</tp:taxon-name-part><tp:taxon-name-part taxon-name-part-type="species" reg="grandis">grandis</tp:taxon-name-part></tp:taxon-name></italic>) (<xref ref-type="bibr" rid="B24">Wais 1995</xref>)</p></app><app id="app1"><title>﻿Appendix 1</title><p>Chilean localities where <italic><tp:taxon-name><tp:taxon-name-part taxon-name-part-type="genus" reg="Tychepsephus">Tychepsephus</tp:taxon-name-part></tp:taxon-name></italic> was collected by the authors. Sites where adult specimens were collected are marked with an asterisk, *. Region designations are as at the time of the collection.</p><p><bold>Región VIII, Bío Bío</bold> (some of these are now in Región XVI, Ñuble)</p><p>Termas de Chillan area (road to ski lift), unnamed stream, 5530 ft, 10 I 2002, <named-content xmlns:xlink="http://www.w3.org/1999/xlink" content-type="dwc:verbatimCoordinates" xlink:type="simple"><named-content content-type="geo-json" specific-use="{&#34;type&#34;:&#34;Point&#34;,&#34;coordinates&#34;:[-71.429167,-36.917222]}" id="NCID0EFPCI" xlink:type="simple">36°55'02"S, 71°25'45"W</named-content></named-content>, larvae (<abbrev xmlns:xlink="http://www.w3.org/1999/xlink" xlink:title="William D. Shepard" id="ABBRID0EKPCI" xlink:type="simple">WDS</abbrev>-A-1432)</p><p>Termas de Chillan area (across road to Cueva Los Pincheira), Estero Renegado, 4100 ft, 10 I 2002, <named-content xmlns:xlink="http://www.w3.org/1999/xlink" content-type="dwc:verbatimCoordinates" xlink:type="simple"><named-content content-type="geo-json" specific-use="{&#34;type&#34;:&#34;Point&#34;,&#34;coordinates&#34;:[-71.550833,-36.896111]}" id="NCID0ETPCI" xlink:type="simple">36°53'46"S, 71°33'03"W</named-content></named-content>, larvae (<abbrev xmlns:xlink="http://www.w3.org/1999/xlink" xlink:title="William D. Shepard" id="ABBRID0EYPCI" xlink:type="simple">WDS</abbrev>-A-1434)</p><p>Cueva Las Pincheira, unnamed stream, 4100 ft, 10 I 2002, <named-content xmlns:xlink="http://www.w3.org/1999/xlink" content-type="dwc:verbatimCoordinates" xlink:type="simple"><named-content content-type="geo-json" specific-use="{&#34;type&#34;:&#34;Point&#34;,&#34;coordinates&#34;:[-71.550833,-36.896111]}" id="NCID0EBQCI" xlink:type="simple">36°53'46"S, 71°33'03"W</named-content></named-content>, larvae (<abbrev xmlns:xlink="http://www.w3.org/1999/xlink" xlink:title="William D. Shepard" id="ABBRID0EGQCI" xlink:type="simple">WDS</abbrev>-A-1435)</p><p>Puente San Jorge, 3 km NW Predio San Jorge, Río Culenco, 1780 ft, 11 I 2002, <named-content xmlns:xlink="http://www.w3.org/1999/xlink" content-type="dwc:verbatimCoordinates" xlink:type="simple"><named-content content-type="geo-json" specific-use="{&#34;type&#34;:&#34;Point&#34;,&#34;coordinates&#34;:[-72.933333,-37.258333]}" id="NCID0EPQCI" xlink:type="simple">37°15'30"S, 72°56'00"W</named-content></named-content>, larvae (<abbrev xmlns:xlink="http://www.w3.org/1999/xlink" xlink:title="William D. Shepard" id="ABBRID0EUQCI" xlink:type="simple">WDS</abbrev>-A-1438)</p><p>
          <bold>Región IX, Araucanía</bold>
        </p><p>Parque Nacional Nahuelbuta, picnic area, Estero Pehuenco, 3656 ft, 12 I 2002, <named-content xmlns:xlink="http://www.w3.org/1999/xlink" content-type="dwc:verbatimCoordinates" xlink:type="simple"><named-content content-type="geo-json" specific-use="{&#34;type&#34;:&#34;Point&#34;,&#34;coordinates&#34;:[-73.008889,-37.829722]}" id="NCID0EBRCI" xlink:type="simple">37°49'47"S, 73°00'32"W</named-content></named-content>, larvae (<abbrev xmlns:xlink="http://www.w3.org/1999/xlink" xlink:title="William D. Shepard" id="ABBRID0EGRCI" xlink:type="simple">WDS</abbrev>-A-1439)</p><p>Parque Nacional Nahuelbuta, picnic area, Estero Pehuenco, 3659 ft, 5 I 2003, <named-content xmlns:xlink="http://www.w3.org/1999/xlink" content-type="dwc:verbatimCoordinates" xlink:type="simple"><named-content content-type="geo-json" specific-use="{&#34;type&#34;:&#34;Point&#34;,&#34;coordinates&#34;:[-73.010367,-37.828367]}" id="NCID0EPRCI" xlink:type="simple">37°49.702'S, 73°00.622'W</named-content></named-content>, larvae (<abbrev xmlns:xlink="http://www.w3.org/1999/xlink" xlink:title="William D. Shepard" id="ABBRID0EURCI" xlink:type="simple">WDS</abbrev>-A-1732)</p><p>Parque Nacional Nahuelbuta, Estero Los Gringos, 4167 ft, 12 I 2007, <named-content xmlns:xlink="http://www.w3.org/1999/xlink" content-type="dwc:verbatimCoordinates" xlink:type="simple"><named-content content-type="geo-json" specific-use="{&#34;type&#34;:&#34;Point&#34;,&#34;coordinates&#34;:[-73.012500,-37.805833]}" id="NCID0E4RCI" xlink:type="simple">37°48'21"S, 73°00'45"W</named-content></named-content>, larvae (<abbrev xmlns:xlink="http://www.w3.org/1999/xlink" xlink:title="William D. Shepard" id="ABBRID0ECSCI" xlink:type="simple">WDS</abbrev>-A-1440)</p><p>Parque Nacional Nahuelbuta, Estero Los Gringos, 4043 ft, 5 I 2007, <named-content xmlns:xlink="http://www.w3.org/1999/xlink" content-type="dwc:verbatimCoordinates" xlink:type="simple"><named-content content-type="geo-json" specific-use="{&#34;type&#34;:&#34;Point&#34;,&#34;coordinates&#34;:[-73.016667,-37.808617]}" id="NCID0ELSCI" xlink:type="simple">37°48.517'S, 73°01.000'W</named-content></named-content>, larva (<abbrev xmlns:xlink="http://www.w3.org/1999/xlink" xlink:title="William D. Shepard" id="ABBRID0EQSCI" xlink:type="simple">WDS</abbrev>-A-1733)</p><p>14 road km east of P. N. Nahuelbuta, Puente El Manzana, Río Piculquén, 2850 ft, 12 I 2002, <named-content xmlns:xlink="http://www.w3.org/1999/xlink" content-type="dwc:verbatimCoordinates" xlink:type="simple"><named-content content-type="geo-json" specific-use="{&#34;type&#34;:&#34;Point&#34;,&#34;coordinates&#34;:[-72.878056,-37.811667]}" id="NCID0EZSCI" xlink:type="simple">37°48'42"S, 72°52'41"W</named-content></named-content>, larva (<abbrev xmlns:xlink="http://www.w3.org/1999/xlink" xlink:title="William D. Shepard" id="ABBRID0E5SCI" xlink:type="simple">WDS</abbrev>-A-1441)</p><p>1 road km NE Puente El Manzana, unnamed trib. to Río Piculquén,2960 ft, 12 I 2002, <named-content xmlns:xlink="http://www.w3.org/1999/xlink" content-type="dwc:verbatimCoordinates" xlink:type="simple"><named-content content-type="geo-json" specific-use="{&#34;type&#34;:&#34;Point&#34;,&#34;coordinates&#34;:[-72.855556,-37.797500]}" id="NCID0EHTCI" xlink:type="simple">37°47'51"S, 72°51'20"W</named-content></named-content>, larvae (<abbrev xmlns:xlink="http://www.w3.org/1999/xlink" xlink:title="William D. Shepard" id="ABBRID0EMTCI" xlink:type="simple">WDS</abbrev>-A-1442)</p><p>19 road km E Victoria, Puente Quino, Río Quino, 2080 ft, 13 I 2002, <named-content xmlns:xlink="http://www.w3.org/1999/xlink" content-type="dwc:verbatimCoordinates" xlink:type="simple"><named-content content-type="geo-json" specific-use="{&#34;type&#34;:&#34;Point&#34;,&#34;coordinates&#34;:[-72.166667,-38.289167]}" id="NCID0EVTCI" xlink:type="simple">38°17'21"S, 72°10'00"W</named-content></named-content>, larvae (<abbrev xmlns:xlink="http://www.w3.org/1999/xlink" xlink:title="William D. Shepard" id="ABBRID0E1TCI" xlink:type="simple">WDS</abbrev>-A-1443)</p><p>33 road km E Victoria, Puente Huillinlebu, 2720 ft, 13 I 2002, <named-content xmlns:xlink="http://www.w3.org/1999/xlink" content-type="dwc:verbatimCoordinates" xlink:type="simple"><named-content content-type="geo-json" specific-use="{&#34;type&#34;:&#34;Point&#34;,&#34;coordinates&#34;:[-72.013611,-38.318056]}" id="NCID0EDUCI" xlink:type="simple">38°19'05"S, 72°00'49"W</named-content></named-content>, larvae (<abbrev xmlns:xlink="http://www.w3.org/1999/xlink" xlink:title="William D. Shepard" id="ABBRID0EIUCI" xlink:type="simple">WDS</abbrev>-A-1444)</p><p>42 km E Victoria, Puente Rari Ruca, 2740 ft, 13 I 2002, <named-content xmlns:xlink="http://www.w3.org/1999/xlink" content-type="dwc:verbatimCoordinates" xlink:type="simple"><named-content content-type="geo-json" specific-use="{&#34;type&#34;:&#34;Point&#34;,&#34;coordinates&#34;:[-71.970833,-38.336944]}" id="NCID0ERUCI" xlink:type="simple">38°20'13"S, 71°58'15"W</named-content></named-content>, larvae (<abbrev xmlns:xlink="http://www.w3.org/1999/xlink" xlink:title="William D. Shepard" id="ABBRID0EWUCI" xlink:type="simple">WDS</abbrev>-A-1445)</p><p>Parque Nacional Huerquehue, Refugio Tinquilco parking area,unnamed stream, 3640 ft, 15 I 2002, <named-content xmlns:xlink="http://www.w3.org/1999/xlink" content-type="dwc:verbatimCoordinates" xlink:type="simple"><named-content content-type="geo-json" specific-use="{&#34;type&#34;:&#34;Point&#34;,&#34;coordinates&#34;:[-71.714444,-39.157500]}" id="NCID0E6UCI" xlink:type="simple">39°09'27"S, 71°42'52"W</named-content></named-content>, larva (<abbrev xmlns:xlink="http://www.w3.org/1999/xlink" xlink:title="William D. Shepard" id="ABBRID0EEVCI" xlink:type="simple">WDS</abbrev>-A-1452)</p><p>3–4 km S Paillaco, Puente Huepil, Río Liucura, 2440 ft, 15 I 2002, <named-content xmlns:xlink="http://www.w3.org/1999/xlink" content-type="dwc:verbatimCoordinates" xlink:type="simple"><named-content content-type="geo-json" specific-use="{&#34;type&#34;:&#34;Point&#34;,&#34;coordinates&#34;:[-71.755556,-39.232500]}" id="NCID0ENVCI" xlink:type="simple">39°13'57"S, 71°45'20"W</named-content></named-content>, larvae (<abbrev xmlns:xlink="http://www.w3.org/1999/xlink" xlink:title="William D. Shepard" id="ABBRID0ESVCI" xlink:type="simple">WDS</abbrev>-A-1454)</p><p><bold>Región X, Los Lagos</bold> (some of these are now in Región XIV, Los Ríos)</p><p>4 km SE Coñaripe, Río Llancahue (tributary of Lago Calafquen), ~ <named-content xmlns:xlink="http://www.w3.org/1999/xlink" content-type="dwc:verbatimCoordinates" xlink:type="simple"><named-content content-type="geo-json" specific-use="{&#34;type&#34;:&#34;Point&#34;,&#34;coordinates&#34;:[-71.957778,-39.581111]}" id="NCID0E6VCI" xlink:type="simple">39°34'52"S, 71°57'28"W</named-content></named-content>, 16 I 2002, larva</p><p>Parque Nacional Puyehue, 7 km S Aguas Calientes, Río Nauto, 3130 ft, 17 I 2002, <named-content xmlns:xlink="http://www.w3.org/1999/xlink" content-type="dwc:verbatimCoordinates" xlink:type="simple"><named-content content-type="geo-json" specific-use="{&#34;type&#34;:&#34;Point&#34;,&#34;coordinates&#34;:[-72.295000,-40.756944]}" id="NCID0EJWCI" xlink:type="simple">40°45'25"S, 72°17'42"W</named-content></named-content>, larvae (<abbrev xmlns:xlink="http://www.w3.org/1999/xlink" xlink:title="William D. Shepard" id="ABBRID0EOWCI" xlink:type="simple">WDS</abbrev>-A-1460)</p><p>ca. 3 km SW Ensenada at Highway 225, unnamed stream, 1340 ft, 18 I 2002, <named-content xmlns:xlink="http://www.w3.org/1999/xlink" content-type="dwc:verbatimCoordinates" xlink:type="simple"><named-content content-type="geo-json" specific-use="{&#34;type&#34;:&#34;Point&#34;,&#34;coordinates&#34;:[-72.600833,-41.234167]}" id="NCID0EXWCI" xlink:type="simple">41°14'03"S, 72°36'03"W</named-content></named-content>, larvae (<abbrev xmlns:xlink="http://www.w3.org/1999/xlink" xlink:title="William D. Shepard" id="ABBRID0E3WCI" xlink:type="simple">WDS</abbrev>-A-1462)</p><p>3 km W Nueva Braunau, 13 km west Puerto Varas, Puente Colegual, Río Colegual, 1200 ft, 18 I 2002, <named-content xmlns:xlink="http://www.w3.org/1999/xlink" content-type="dwc:verbatimCoordinates" xlink:type="simple"><named-content content-type="geo-json" specific-use="{&#34;type&#34;:&#34;Point&#34;,&#34;coordinates&#34;:[-73.122222,-41.326111]}" id="NCID0EFXCI" xlink:type="simple">41°19'34"S, 73°07'20"W</named-content></named-content>, larvae (<abbrev xmlns:xlink="http://www.w3.org/1999/xlink" xlink:title="William D. Shepard" id="ABBRID0EKXCI" xlink:type="simple">WDS</abbrev>-A-1463)</p><p>*3 km W Nueva Braunau, Río Colegual, 30 XII 2002, <named-content xmlns:xlink="http://www.w3.org/1999/xlink" content-type="dwc:verbatimCoordinates" xlink:type="simple"><named-content content-type="geo-json" specific-use="{&#34;type&#34;:&#34;Point&#34;,&#34;coordinates&#34;:[-73.122500,-41.326333]}" id="NCID0ETXCI" xlink:type="simple">41°19.58'S, 73°07.35"W</named-content></named-content>, adults (<abbrev xmlns:xlink="http://www.w3.org/1999/xlink" xlink:title="William D. Shepard" id="ABBRID0EYXCI" xlink:type="simple">WDS</abbrev>-A-1502)</p><p>*3 km W Nueva Braunau, Río Colegual, 8 I 2003, <named-content xmlns:xlink="http://www.w3.org/1999/xlink" content-type="dwc:verbatimCoordinates" xlink:type="simple"><named-content content-type="geo-json" specific-use="{&#34;type&#34;:&#34;Point&#34;,&#34;coordinates&#34;:[-73.122500,-41.326333]}" id="NCID0EBYCI" xlink:type="simple">41°19.58'S, 73°07.35"W</named-content></named-content>, adults</p><p>8 km W Loncotoro, unnamed stream, 1270 ft, 19 I 2002, <named-content xmlns:xlink="http://www.w3.org/1999/xlink" content-type="dwc:verbatimCoordinates" xlink:type="simple"><named-content content-type="geo-json" specific-use="{&#34;type&#34;:&#34;Point&#34;,&#34;coordinates&#34;:[-73.307500,-41.300278]}" id="NCID0ELYCI" xlink:type="simple">41°18'01"S, 73°18'27"W</named-content></named-content>, larvae (<abbrev xmlns:xlink="http://www.w3.org/1999/xlink" xlink:title="William D. Shepard" id="ABBRID0EQYCI" xlink:type="simple">WDS</abbrev>-A-1464)</p><p>9 km E Loncotoro, Puente Colegual 2, Río Colegual, 700 ft, 19 I 2002, <named-content xmlns:xlink="http://www.w3.org/1999/xlink" content-type="dwc:verbatimCoordinates" xlink:type="simple"><named-content content-type="geo-json" specific-use="{&#34;type&#34;:&#34;Point&#34;,&#34;coordinates&#34;:[-73.108611,-41.275000]}" id="NCID0EZYCI" xlink:type="simple">41°16'30"S, 73°06'31"W</named-content></named-content>, larvae (<abbrev xmlns:xlink="http://www.w3.org/1999/xlink" xlink:title="William D. Shepard" id="ABBRID0E5YCI" xlink:type="simple">WDS</abbrev>-A-1465)</p><p>*9 km E Loncotoro, Puente Colegual 2, Río Colegual, 700 ft, 8 I 2003, <named-content xmlns:xlink="http://www.w3.org/1999/xlink" content-type="dwc:verbatimCoordinates" xlink:type="simple"><named-content content-type="geo-json" specific-use="{&#34;type&#34;:&#34;Point&#34;,&#34;coordinates&#34;:[-73.108667,-41.275167]}" id="NCID0EHZCI" xlink:type="simple">41°16.51'S, 73°06.52'W</named-content></named-content>, adults (<abbrev xmlns:xlink="http://www.w3.org/1999/xlink" xlink:title="William D. Shepard" id="ABBRID0EMZCI" xlink:type="simple">WDS</abbrev>-A-1519)</p><p>Isla Chiloé, 13 road km W Chacao, Río Huicha, 1000 ft, 19 I 2002, <named-content xmlns:xlink="http://www.w3.org/1999/xlink" content-type="dwc:verbatimCoordinates" xlink:type="simple"><named-content content-type="geo-json" specific-use="{&#34;type&#34;:&#34;Point&#34;,&#34;coordinates&#34;:[-73.658056,-41.880833]}" id="NCID0EVZCI" xlink:type="simple">41°52'51"S, 73°39'29"W</named-content></named-content>, larvae (<abbrev xmlns:xlink="http://www.w3.org/1999/xlink" xlink:title="William D. Shepard" id="ABBRID0E1ZCI" xlink:type="simple">WDS</abbrev>-A-1466)</p><p>Isla Chiloé, 5 km N Lago Tarahuín, unnamed stream, 180 ft, 20 I 2002, <named-content xmlns:xlink="http://www.w3.org/1999/xlink" content-type="dwc:verbatimCoordinates" xlink:type="simple"><named-content content-type="geo-json" specific-use="{&#34;type&#34;:&#34;Point&#34;,&#34;coordinates&#34;:[-73.796111,-42.675000]}" id="NCID0ED1CI" xlink:type="simple">42°40'30"S, 73°47'46"W</named-content></named-content>, larva (<abbrev xmlns:xlink="http://www.w3.org/1999/xlink" xlink:title="William D. Shepard" id="ABBRID0EI1CI" xlink:type="simple">WDS</abbrev>-A-1467)</p><p>Isla Chiloé, 1 road km E Cucao, Puente Curahuelvo, unnamed stream, 50 ft, 21 I 2002, <named-content xmlns:xlink="http://www.w3.org/1999/xlink" content-type="dwc:verbatimCoordinates" xlink:type="simple"><named-content content-type="geo-json" specific-use="{&#34;type&#34;:&#34;Point&#34;,&#34;coordinates&#34;:[-74.093889,-42.641944]}" id="NCID0ER1CI" xlink:type="simple">42°38'31"S, 74°05'38"W</named-content></named-content>, larvae (<abbrev xmlns:xlink="http://www.w3.org/1999/xlink" xlink:title="William D. Shepard" id="ABBRID0EW1CI" xlink:type="simple">WDS</abbrev>-A-1469)</p><p>Isla Chiloé, Parque Tepuhueico, Río Bravo, 68 ft, 3 III 2008, <named-content xmlns:xlink="http://www.w3.org/1999/xlink" content-type="dwc:verbatimCoordinates" xlink:type="simple"><named-content content-type="geo-json" specific-use="{&#34;type&#34;:&#34;Point&#34;,&#34;coordinates&#34;:[-73.960183,-42.739867]}" id="NCID0E61CI" xlink:type="simple">42°44.392'S, 73°57.611'W</named-content></named-content>, larvae (<abbrev xmlns:xlink="http://www.w3.org/1999/xlink" xlink:title="William D. Shepard" id="ABBRID0EE2CI" xlink:type="simple">WDS</abbrev>-A-1781)</p><p>Corral, 2 km SE Aguada, Estero La Aguada, 160 ft, 22 I 2002, <named-content xmlns:xlink="http://www.w3.org/1999/xlink" content-type="dwc:verbatimCoordinates" xlink:type="simple"><named-content content-type="geo-json" specific-use="{&#34;type&#34;:&#34;Point&#34;,&#34;coordinates&#34;:[-73.421111,-39.901944]}" id="NCID0EN2CI" xlink:type="simple">39°54'07"S, 73°25'16"W</named-content></named-content>, larvae (<abbrev xmlns:xlink="http://www.w3.org/1999/xlink" xlink:title="William D. Shepard" id="ABBRID0ES2CI" xlink:type="simple">WDS</abbrev>-A-1471)</p><p>14 road km SE Corral, Puente Central, Estero Los Llanos, 120 ft, 22 I 2002, <named-content xmlns:xlink="http://www.w3.org/1999/xlink" content-type="dwc:verbatimCoordinates" xlink:type="simple"><named-content content-type="geo-json" specific-use="{&#34;type&#34;:&#34;Point&#34;,&#34;coordinates&#34;:[-73.374444,-39.955833]}" id="NCID0E22CI" xlink:type="simple">39°57'21"S, 73°22'28"W</named-content></named-content>, larvae (<abbrev xmlns:xlink="http://www.w3.org/1999/xlink" xlink:title="William D. Shepard" id="ABBRID0EA3CI" xlink:type="simple">WDS</abbrev>-A-1472)</p><p>20 road km SE Corral, Puente Las Romazas, Estero de la Romaza, 60 ft, 22 I 2002, <named-content xmlns:xlink="http://www.w3.org/1999/xlink" content-type="dwc:verbatimCoordinates" xlink:type="simple"><named-content content-type="geo-json" specific-use="{&#34;type&#34;:&#34;Point&#34;,&#34;coordinates&#34;:[-73.325833,-39.961389]}" id="NCID0EJ3CI" xlink:type="simple">39°57'41"S, 73°19'33"W</named-content></named-content>, larvae (<abbrev xmlns:xlink="http://www.w3.org/1999/xlink" xlink:title="William D. Shepard" id="ABBRID0EO3CI" xlink:type="simple">WDS</abbrev>-A-1473)</p><p>*10 km NE Chamiza, Puente Hondo (Río Oroco), 420 ft, 31 XII 2002, <named-content xmlns:xlink="http://www.w3.org/1999/xlink" content-type="dwc:verbatimCoordinates" xlink:type="simple"><named-content content-type="geo-json" specific-use="{&#34;type&#34;:&#34;Point&#34;,&#34;coordinates&#34;:[-72.803333,-41.480500]}" id="NCID0EX3CI" xlink:type="simple">41°28.83'S, 72°48.20'W</named-content></named-content>, adults (<abbrev xmlns:xlink="http://www.w3.org/1999/xlink" xlink:title="William D. Shepard" id="ABBRID0E33CI" xlink:type="simple">WDS</abbrev>-A-1504)</p><p>5 km NE Chamiza, Río Chamiza, 360 ft, 31 XII 2002, <named-content xmlns:xlink="http://www.w3.org/1999/xlink" content-type="dwc:verbatimCoordinates" xlink:type="simple"><named-content content-type="geo-json" specific-use="{&#34;type&#34;:&#34;Point&#34;,&#34;coordinates&#34;:[-72.819833,-41.442833]}" id="NCID0EF4CI" xlink:type="simple">41°26.57'S, 72°49.19'W</named-content></named-content>, larvae (<abbrev xmlns:xlink="http://www.w3.org/1999/xlink" xlink:title="William D. Shepard" id="ABBRID0EK4CI" xlink:type="simple">WDS</abbrev>-A-1506)</p><p>1 km N Contao, Puente Zambo, 440 ft, 1 I 2003, <named-content xmlns:xlink="http://www.w3.org/1999/xlink" content-type="dwc:verbatimCoordinates" xlink:type="simple"><named-content content-type="geo-json" specific-use="{&#34;type&#34;:&#34;Point&#34;,&#34;coordinates&#34;:[-72.712000,-41.805000]}" id="NCID0ET4CI" xlink:type="simple">41°48.30'S, 72°42.72'W</named-content></named-content>, larvae (<abbrev xmlns:xlink="http://www.w3.org/1999/xlink" xlink:title="William D. Shepard" id="ABBRID0EY4CI" xlink:type="simple">WDS</abbrev>-A-1507)</p><p>*4 km S Contao, Puente Puñon, 850 ft, 1 I 2003, <named-content xmlns:xlink="http://www.w3.org/1999/xlink" content-type="dwc:verbatimCoordinates" xlink:type="simple"><named-content content-type="geo-json" specific-use="{&#34;type&#34;:&#34;Point&#34;,&#34;coordinates&#34;:[-72.699167,-41.830667]}" id="NCID0EB5CI" xlink:type="simple">41°49.84'S, 72°41.95'W</named-content></named-content>, adult elytron (<abbrev xmlns:xlink="http://www.w3.org/1999/xlink" xlink:title="William D. Shepard" id="ABBRID0EG5CI" xlink:type="simple">WDS</abbrev>-A-1508)</p><p>*6 km E Contaco, Puente Contaco, Río Contaco, 520 ft, 9 I 2003, <named-content xmlns:xlink="http://www.w3.org/1999/xlink" content-type="dwc:verbatimCoordinates" xlink:type="simple"><named-content content-type="geo-json" specific-use="{&#34;type&#34;:&#34;Point&#34;,&#34;coordinates&#34;:[-73.494500,-40.598500]}" id="NCID0EP5CI" xlink:type="simple">40°35.91'S, 73°29.67'W</named-content></named-content>, adult and larvae (<abbrev xmlns:xlink="http://www.w3.org/1999/xlink" xlink:title="William D. Shepard" id="ABBRID0EU5CI" xlink:type="simple">WDS</abbrev>-A-1521)</p><p>6 km W Contaco, Puente El Avion, 470 ft, 9 I 2003, <named-content xmlns:xlink="http://www.w3.org/1999/xlink" content-type="dwc:verbatimCoordinates" xlink:type="simple"><named-content content-type="geo-json" specific-use="{&#34;type&#34;:&#34;Point&#34;,&#34;coordinates&#34;:[-73.625333,-40.584000]}" id="NCID0E45CI" xlink:type="simple">40°35.04'S, 73°37.52'W</named-content></named-content>, larvae (<abbrev xmlns:xlink="http://www.w3.org/1999/xlink" xlink:title="William D. Shepard" id="ABBRID0EC6CI" xlink:type="simple">WDS</abbrev>-A-1522)</p><p>8 km E Puerto Austral, Puente Queche, 640 ft, 1 I 2003, <named-content xmlns:xlink="http://www.w3.org/1999/xlink" content-type="dwc:verbatimCoordinates" xlink:type="simple"><named-content content-type="geo-json" specific-use="{&#34;type&#34;:&#34;Point&#34;,&#34;coordinates&#34;:[-72.662000,-41.976333]}" id="NCID0EL6CI" xlink:type="simple">41°58.58'S, 72°39.72'W</named-content></named-content>, larvae (<abbrev xmlns:xlink="http://www.w3.org/1999/xlink" xlink:title="William D. Shepard" id="ABBRID0EQ6CI" xlink:type="simple">WDS</abbrev>-A-1510)</p><p>*12 km S Caleta Gonzalo, unnamed stream (trib. Río Blanco), 520 ft, 3 I 2003, <named-content xmlns:xlink="http://www.w3.org/1999/xlink" content-type="dwc:verbatimCoordinates" xlink:type="simple"><named-content content-type="geo-json" specific-use="{&#34;type&#34;:&#34;Point&#34;,&#34;coordinates&#34;:[-72.712167,-42.822333]}" id="NCID0EZ6CI" xlink:type="simple">42°49.34'S, 72°42.73'W</named-content></named-content>, adult and larvae (<abbrev xmlns:xlink="http://www.w3.org/1999/xlink" xlink:title="William D. Shepard" id="ABBRID0E56CI" xlink:type="simple">WDS</abbrev>-A-1511)</p><p>13 km S Caleta Gonzalo, Puente Camahueto No. 1, 600 ft, 3 I 2003, <named-content xmlns:xlink="http://www.w3.org/1999/xlink" content-type="dwc:verbatimCoordinates" xlink:type="simple"><named-content content-type="geo-json" specific-use="{&#34;type&#34;:&#34;Point&#34;,&#34;coordinates&#34;:[-72.724000,-42.825833]}" id="NCID0EHADI" xlink:type="simple">42°49.55'S, 72°43.44'W</named-content></named-content>, larvae (<abbrev xmlns:xlink="http://www.w3.org/1999/xlink" xlink:title="William D. Shepard" id="ABBRID0EMADI" xlink:type="simple">WDS</abbrev>-A-1512)</p><p>3 km S El Amarillo, unnamed tributary of Río Yelcho, 4 I 2003, ~260 ft, <named-content xmlns:xlink="http://www.w3.org/1999/xlink" content-type="dwc:verbatimCoordinates" xlink:type="simple"><named-content content-type="geo-json" specific-use="{&#34;type&#34;:&#34;Point&#34;,&#34;coordinates&#34;:[-72.470500,-43.038167]}" id="NCID0EVADI" xlink:type="simple">43°02.29'S, 72°28.23'W</named-content></named-content>, larvae</p><p>Chaihuin, Reserva Costera Valdiviana, unnamed stream, 686 ft, 12 I 2007, <named-content xmlns:xlink="http://www.w3.org/1999/xlink" content-type="dwc:verbatimCoordinates" xlink:type="simple"><named-content content-type="geo-json" specific-use="{&#34;type&#34;:&#34;Point&#34;,&#34;coordinates&#34;:[-73.648350,-39.998067]}" id="NCID0E6ADI" xlink:type="simple">39°59.884'S, 73°38.901'W</named-content></named-content>, larva (<abbrev xmlns:xlink="http://www.w3.org/1999/xlink" xlink:title="William D. Shepard" id="ABBRID0EEBDI" xlink:type="simple">WDS</abbrev>-A-1734)</p><p>Chaihuin, Reserva Costera Valdiviana, unnamed stream, 686 ft, 26 II 2008, <named-content xmlns:xlink="http://www.w3.org/1999/xlink" content-type="dwc:verbatimCoordinates" xlink:type="simple"><named-content content-type="geo-json" specific-use="{&#34;type&#34;:&#34;Point&#34;,&#34;coordinates&#34;:[-73.570417,-39.969650]}" id="NCID0ENBDI" xlink:type="simple">39°58.179'S, 73°34.225'W</named-content></named-content>, larvae (<abbrev xmlns:xlink="http://www.w3.org/1999/xlink" xlink:title="William D. Shepard" id="ABBRID0ESBDI" xlink:type="simple">WDS</abbrev>-A-1780)</p><p>
          <bold>Región XI, Aysén</bold>
        </p><p>6 km N La Junta, unnamed stream, 590 ft, 4 I 2003, <named-content xmlns:xlink="http://www.w3.org/1999/xlink" content-type="dwc:verbatimCoordinates" xlink:type="simple"><named-content content-type="geo-json" specific-use="{&#34;type&#34;:&#34;Point&#34;,&#34;coordinates&#34;:[-72.377667,-43.922333]}" id="NCID0E6BDI" xlink:type="simple">43°55.34'S, 72°22.66'W</named-content></named-content>, larvae (<abbrev xmlns:xlink="http://www.w3.org/1999/xlink" xlink:title="William D. Shepard" id="ABBRID0EECDI" xlink:type="simple">WDS</abbrev>-A-1515)</p><p>3 km S La Junta, unnamed stream, 610 ft, 4 I 2003, <named-content xmlns:xlink="http://www.w3.org/1999/xlink" content-type="dwc:verbatimCoordinates" xlink:type="simple"><named-content content-type="geo-json" specific-use="{&#34;type&#34;:&#34;Point&#34;,&#34;coordinates&#34;:[-72.412333,-43.994833]}" id="NCID0ENCDI" xlink:type="simple">43°59.69'S, 72°24.74'W</named-content></named-content>, larvae (<abbrev xmlns:xlink="http://www.w3.org/1999/xlink" xlink:title="William D. Shepard" id="ABBRID0ESCDI" xlink:type="simple">WDS</abbrev>-A-1516)</p></app></tp:treatment-sec><ref-list><ref id="B16"><mixed-citation xmlns:xlink="http://www.w3.org/1999/xlink" xlink:type="simple"><person-group><name name-style="western"><surname>Passos</surname><given-names>MI</given-names></name><name name-style="western"><surname>Manzo</surname><given-names>V</given-names></name><name name-style="western"><surname>Maier</surname><given-names>CA</given-names></name></person-group> (<year>2018</year>) <article-title>Chapter 15.6. Families <tp:taxon-name><tp:taxon-name-part taxon-name-part-type="family">Dryopidae</tp:taxon-name-part></tp:taxon-name>, <tp:taxon-name><tp:taxon-name-part taxon-name-part-type="family">Elmidae</tp:taxon-name-part></tp:taxon-name>, and <tp:taxon-name><tp:taxon-name-part taxon-name-part-type="family">Psephenidae</tp:taxon-name-part></tp:taxon-name>.</article-title> In: <person-group><name name-style="western"><surname>Hamada</surname><given-names>N</given-names></name><name name-style="western"><surname>Thorp</surname><given-names>J</given-names></name><name name-style="western"><surname>Rogers</surname><given-names>DC</given-names></name></person-group> (<role>Eds</role>) <issue-title>Thorp and Covich’s Freshwater Invertebrates - Volume III - Keys to Neotropical Hexapoda.</issue-title><source>4<sup>th</sup> edn. Academic Press, Salt Lake City</source>, <fpage>583</fpage>–<lpage>598</lpage>. <ext-link xlink:href="10.1016/B978-0-12-801223-6.00027.5" ext-link-type="doi" xlink:type="simple">https://dx.doi.org/10.1016/B978-0-12-801223-6.00027.5</ext-link></mixed-citation></ref><ref id="B25"><mixed-citation xmlns:xlink="http://www.w3.org/1999/xlink" xlink:type="simple"><person-group><name name-style="western"><surname>Waterhouse</surname><given-names>CO</given-names></name></person-group> (<year>1876</year>) <article-title>III. On various new genera and species of <tp:taxon-name><tp:taxon-name-part taxon-name-part-type="order">Coleoptera</tp:taxon-name-part></tp:taxon-name>.</article-title><source>Transactions of the Royal Entomological Society</source><volume>1876</volume>(<issue>1</issue>): <fpage>11</fpage>–<lpage>25</lpage>. <ext-link xlink:href="10.1111/j.1365-2311.1876.tb01122.x" ext-link-type="doi" xlink:type="simple">https://doi.org/10.1111/j.1365-2311.1876.tb01122.x</ext-link></mixed-citation></ref><ref id="B13"><mixed-citation xmlns:xlink="http://www.w3.org/1999/xlink" xlink:type="simple"><person-group><name name-style="western"><surname>Lee</surname><given-names>C-F</given-names></name><name name-style="western"><surname>Satô</surname><given-names>M</given-names></name><name name-style="western"><surname>Shepard</surname><given-names>WD</given-names></name><name name-style="western"><surname>Jäch</surname><given-names>MA</given-names></name></person-group> (<year>2007</year>) <article-title>Phylogeny of <tp:taxon-name><tp:taxon-name-part taxon-name-part-type="family">Psephenidae</tp:taxon-name-part></tp:taxon-name> (<tp:taxon-name><tp:taxon-name-part taxon-name-part-type="order">Coleoptera</tp:taxon-name-part></tp:taxon-name>: <tp:taxon-name><tp:taxon-name-part taxon-name-part-type="superfamily">Byrrhoidea</tp:taxon-name-part></tp:taxon-name>) based on larval, pupal and adult characters.</article-title><source>Systematic Entomology</source><volume>32</volume>(<issue>3</issue>): <fpage>502</fpage>–<lpage>538</lpage>. <ext-link xlink:href="10.1111/j.1365-3113.2006.00374.x" ext-link-type="doi" xlink:type="simple">https://doi.org/10.1111/j.1365-3113.2006.00374.x</ext-link></mixed-citation></ref><ref id="B14"><mixed-citation xmlns:xlink="http://www.w3.org/1999/xlink" xlink:type="simple"><person-group><name name-style="western"><surname>Lee</surname><given-names>C-F</given-names></name><name name-style="western"><surname>Jäch</surname><given-names>MA</given-names></name><name name-style="western"><surname>Beutel</surname><given-names>RG</given-names></name></person-group> (<year>2016</year>) <article-title><tp:taxon-name><tp:taxon-name-part taxon-name-part-type="family">Psephenidae</tp:taxon-name-part></tp:taxon-name> Lacordaire, 1854.</article-title> In: <person-group><name name-style="western"><surname>Beutel</surname><given-names>RG</given-names></name><name name-style="western"><surname>Leschen</surname><given-names>RAB</given-names></name></person-group> (<role>Eds</role>) <issue-title>Handbook of Zoology - Coleoptera, Beetles (Archostemata, Adephaga, Myxophaga, Polyphaga partim): Morphology and Systematics.</issue-title><source>2<sup>nd</sup> edn. Walter de Gruyter, Berlin</source>, <fpage>615</fpage>–<lpage>628</lpage>. <ext-link xlink:href="10.1515/9783110373929" ext-link-type="doi" xlink:type="simple">https://doi.org/10.1515/9783110373929</ext-link></mixed-citation></ref><ref id="B11"><mixed-citation xmlns:xlink="http://www.w3.org/1999/xlink" xlink:type="simple"><person-group><name name-style="western"><surname>Lataste</surname><given-names>F</given-names></name></person-group> (<year>1897a</year>) <article-title>Présentation d`une larve de Pseudo-Névroptère d`aspect crustacéen.</article-title><source>Actes de la Société Scientifique du Chili</source><volume>7</volume>: <fpage>103</fpage>–<lpage>106</lpage>.</mixed-citation></ref><ref id="B1"><mixed-citation xmlns:xlink="http://www.w3.org/1999/xlink" xlink:type="simple"><person-group><name name-style="western"><surname>Artigas</surname><given-names>J</given-names></name></person-group> (<year>1963</year>) <article-title>Descripción de la larva de un psephenido Chileno (<tp:taxon-name><tp:taxon-name-part taxon-name-part-type="order">Coleoptera</tp:taxon-name-part></tp:taxon-name> – <tp:taxon-name><tp:taxon-name-part taxon-name-part-type="family">Psephenidae</tp:taxon-name-part></tp:taxon-name>).</article-title><source>Gayana (Concepción)</source><volume>1963</volume>(<issue>8</issue>): <fpage>3</fpage>–<lpage>11</lpage>.</mixed-citation></ref><ref id="B21"><mixed-citation xmlns:xlink="http://www.w3.org/1999/xlink" xlink:type="simple"><person-group><name name-style="western"><surname>Smith</surname><given-names>JA</given-names></name></person-group> (<year>1981</year>) <article-title>Two Tasmanian species of <italic><tp:taxon-name><tp:taxon-name-part taxon-name-part-type="genus">Sclerocyphon</tp:taxon-name-part></tp:taxon-name></italic> Blackburn (<tp:taxon-name><tp:taxon-name-part taxon-name-part-type="order">Coleoptera</tp:taxon-name-part></tp:taxon-name>: <tp:taxon-name><tp:taxon-name-part taxon-name-part-type="family">Psephenidae</tp:taxon-name-part></tp:taxon-name>) with notes on their life history and distribution.</article-title><source>Journal of the Australian Entomological Society</source><volume>20</volume>(<issue>4</issue>): <fpage>277</fpage>–<lpage>288</lpage>. <ext-link xlink:href="10.1111/j.1440-6055.1981.tb01048.x" ext-link-type="doi" xlink:type="simple">https://doi.org/10.1111/j.1440-6055.1981.tb01048.x</ext-link></mixed-citation></ref><ref id="B6"><mixed-citation xmlns:xlink="http://www.w3.org/1999/xlink" xlink:type="simple"><person-group><name name-style="western"><surname>Davis</surname><given-names>JA</given-names></name></person-group> (<year>1986</year>) Revision of the Australian <tp:taxon-name><tp:taxon-name-part taxon-name-part-type="family">Psephenidae</tp:taxon-name-part></tp:taxon-name> (<tp:taxon-name><tp:taxon-name-part taxon-name-part-type="order">Coleoptera</tp:taxon-name-part></tp:taxon-name>): Systematics, phylogeny and historical biogeography. Australian Journal of Zoology. Supplementary Series (119): 1–97. <ext-link xlink:href="10.1071/AJZS119" ext-link-type="doi" xlink:type="simple">https://doi.org/10.1071/AJZS119</ext-link></mixed-citation></ref><ref id="B2"><mixed-citation xmlns:xlink="http://www.w3.org/1999/xlink" xlink:type="simple"><person-group><name name-style="western"><surname>Ashworth</surname><given-names>AC</given-names></name><name name-style="western"><surname>Hoganson</surname><given-names>JW</given-names></name></person-group> (<year>1987</year>) <article-title><tp:taxon-name><tp:taxon-name-part taxon-name-part-type="order">Coleoptera</tp:taxon-name-part></tp:taxon-name> bioassociations along an elevational gradient in the Lake Region of southern Chile, and comments on the postglacial development of the fauna.</article-title><source>Annals of the Entomological Society of America</source><volume>80</volume>(<issue>6</issue>): <fpage>865</fpage>–<lpage>895</lpage>. <ext-link xlink:href="10.1093/aesa/80.6.865" ext-link-type="doi" xlink:type="simple">https://doi.org/10.1093/aesa/80.6.865</ext-link></mixed-citation></ref><ref id="B12"><mixed-citation xmlns:xlink="http://www.w3.org/1999/xlink" xlink:type="simple"><person-group><name name-style="western"><surname>Lataste</surname><given-names>F</given-names></name></person-group> (<year>1897b</year>) <article-title>La larve crustacéiforme de Peñaflor est de Coléoptère et non de Pseudo-Névroptère.</article-title><source>Actes de la Société Scientifique du Chili</source><volume>7</volume>: <fpage>107</fpage>–<lpage>108</lpage>.</mixed-citation></ref><ref id="B8"><mixed-citation xmlns:xlink="http://www.w3.org/1999/xlink" xlink:type="simple"><person-group><name name-style="western"><surname>Elgueta</surname><given-names>M</given-names></name><name name-style="western"><surname>Guerrero</surname><given-names>M</given-names></name></person-group> (<year>2005</year>) Nuestro conocimiento de <tp:taxon-name><tp:taxon-name-part taxon-name-part-type="family">Psephenidae</tp:taxon-name-part></tp:taxon-name> (<tp:taxon-name><tp:taxon-name-part taxon-name-part-type="order">Coleoptera</tp:taxon-name-part></tp:taxon-name>) en Chile “peniques de aqua.” Oral presentation. Sociedad Chilena de Entomologia, 14 Sept. 2005.</mixed-citation></ref><ref id="B23"><mixed-citation xmlns:xlink="http://www.w3.org/1999/xlink" xlink:type="simple"><person-group><name name-style="western"><surname>Wais</surname><given-names>IR</given-names></name></person-group> (<year>1990</year>) <article-title>A checklist of the benthic macroinvertebrates of the Negro River Basin, Patagonia, Argentina, including an approach to their functional feeding groups.</article-title><source>Acta Limnologica Brasiliensia</source><volume>3</volume>: <fpage>829</fpage>–<lpage>845</lpage>.</mixed-citation></ref><ref id="B24"><mixed-citation xmlns:xlink="http://www.w3.org/1999/xlink" xlink:type="simple"><person-group><name name-style="western"><surname>Wais</surname><given-names>IR</given-names></name></person-group> (<year>1995</year>) <article-title>El alimento – presa que encontraron las truchas en la Argentina.</article-title><source>Boletín Mosquero</source><volume>19</volume>: <fpage>27</fpage>–<lpage>33</lpage>.</mixed-citation></ref><ref id="B9"><mixed-citation xmlns:xlink="http://www.w3.org/1999/xlink" xlink:type="simple"><person-group><name name-style="western"><surname>Fierro</surname><given-names>P</given-names></name><name name-style="western"><surname>Bertrán</surname><given-names>C</given-names></name><name name-style="western"><surname>Mercado</surname><given-names>M</given-names></name><name name-style="western"><surname>Peña-Cortés</surname><given-names>F</given-names></name><name name-style="western"><surname>Tapia</surname><given-names>J</given-names></name><name name-style="western"><surname>Hauenstein</surname><given-names>E</given-names></name><name name-style="western"><surname>Vargas-Chacoff</surname><given-names>L</given-names></name></person-group> (<year>2012</year>) <article-title>Benthic macroinvertebrate assemblages as indicators of water quality applying a modified biotic index in a spatio-seasonal context in a coastal basin of southern Chile.</article-title><source>Revista de Biología Marina y Oceanografía</source><volume>47</volume>(<issue>1</issue>): <fpage>23</fpage>–<lpage>33</lpage>. <ext-link xlink:href="10.4067/S0718-19572012000100003" ext-link-type="doi" xlink:type="simple">https://doi.org/10.4067/S0718-19572012000100003</ext-link></mixed-citation></ref><ref id="B27"><mixed-citation xmlns:xlink="http://www.w3.org/1999/xlink" xlink:type="simple"><person-group><name name-style="western"><surname>Zarges</surname><given-names>CV</given-names></name><name name-style="western"><surname>Fierro</surname><given-names>P</given-names></name><name name-style="western"><surname>Olmos</surname><given-names>V</given-names></name></person-group> (<year>2019</year>) <article-title>Freshwater invertebrates of southwestern South America: Diversity, biogeography, and threats.</article-title> In: <person-group><name name-style="western"><surname>Devlin</surname><given-names>A</given-names></name><name name-style="western"><surname>Pan</surname><given-names>J</given-names></name><name name-style="western"><surname>Shah</surname><given-names>MM</given-names></name></person-group> (<role>Eds</role>) <issue-title>Inland Waters - Dynamics and Ecology.</issue-title><source>IntechOpen, London</source>, <fpage>1</fpage>–<lpage>30</lpage>. <ext-link xlink:href="10.5772/intechopen.89077" ext-link-type="doi" xlink:type="simple">https://doi.org/10.5772/intechopen.89077</ext-link></mixed-citation></ref></ref-list></tp:taxon-treatment>
