# Supplementary material for: ﻿A revision of the Chilean water penny genus Tychepsephus Waterhouse, 1876 (Coleoptera, Psephenidae, Eubriinae), with description of a second species and two larval morphotypes, and notes on other Chilean Psephenidae
Source: Zookeys. 2023 May 26;1164:23–61. doi: 10.3897/zookeys.1164.103184 (PMC10238915; doi:10.3897/zookeys.1164.103184)
Supplement: XML Treatment for Tychepsephus felix [file zookeys.1164.103184-treatment3.xml]

<!DOCTYPE tp:taxon-treatment
  PUBLIC "-//TaxonX//DTD Taxonomic Treatment Publishing DTD v0 20100105//EN" "tax-treatment-NSO.dtd">
<tp:taxon-treatment xmlns:tp="http://www.plazi.org/taxpub"><tp:treatment-meta><kwd-group><label>Taxon classification</label><kwd>
              <named-content content-type="kingdom">Animalia</named-content>
            </kwd><kwd>
              <named-content content-type="order">Coleoptera</named-content>
            </kwd><kwd>
              <named-content content-type="family">Psephenidae</named-content>
            </kwd></kwd-group><mixed-citation publication-type="journal"><person-group><name><surname>Shepard</surname><given-names>William D.</given-names></name><name><surname>Barr</surname><given-names>Cheryl B.</given-names></name></person-group><article-title>﻿A revision of the Chilean water penny genus <italic><tp:taxon-name><tp:taxon-name-part taxon-name-part-type="genus" reg="Tychepsephus">Tychepsephus</tp:taxon-name-part></tp:taxon-name></italic> Waterhouse, 1876 (<tp:taxon-name><tp:taxon-name-part taxon-name-part-type="order">Coleoptera</tp:taxon-name-part></tp:taxon-name>, <tp:taxon-name><tp:taxon-name-part taxon-name-part-type="family">Psephenidae</tp:taxon-name-part></tp:taxon-name>, <tp:taxon-name><tp:taxon-name-part taxon-name-part-type="subfamily">Eubriinae</tp:taxon-name-part></tp:taxon-name>), with description of a second species and two larval morphotypes, and notes on other Chilean <tp:taxon-name><tp:taxon-name-part taxon-name-part-type="family">Psephenidae</tp:taxon-name-part></tp:taxon-name></article-title><source>Zookeys</source><day>26</day><month>05</month><year>2023</year><volume>1164</volume><fpage>23</fpage><lpage>61</lpage><pub-id pub-id-type="doi">10.3897/zookeys.1164.103184</pub-id></mixed-citation></tp:treatment-meta><tp:nomenclature><label>﻿</label><tp:taxon-name>
            <object-id xmlns:xlink="http://www.w3.org/1999/xlink" content-type="arpha" xlink:type="simple">18DD8E0E-1203-52A1-904B-DA2807D155CD</object-id>
            <tp:taxon-name-part taxon-name-part-type="genus" reg="Tychepsephus">Tychepsephus</tp:taxon-name-part>
            <tp:taxon-name-part taxon-name-part-type="species" reg="felix">felix</tp:taxon-name-part>
          </tp:taxon-name><tp:taxon-authority>Waterhouse, 1876</tp:taxon-authority><xref ref-type="fig" rid="F4">Figs 7</xref><xref ref-type="fig" rid="F5">, 8</xref><xref ref-type="fig" rid="F6">, 12</xref><xref ref-type="fig" rid="F7">, 13, 14</xref><xref ref-type="fig" rid="F8">, 15, 16</xref><xref ref-type="fig" rid="F9">, 17</xref><tp:nomenclature-citation-list><tp:nomenclature-citation><tp:taxon-name>
                <tp:taxon-name-part taxon-name-part-type="genus" reg="Tychepsephus">Tychepsephus</tp:taxon-name-part>
                <tp:taxon-name-part taxon-name-part-type="species" reg="felix">felix</tp:taxon-name-part>
              </tp:taxon-name><comment>Waterhouse, 1876: 16 (original description). <xref ref-type="bibr" rid="B17">Philippi (1887</xref>: 665, catalog); <xref ref-type="bibr" rid="B4">Blackwelder (1944</xref>: 274, catalog); <xref ref-type="bibr" rid="B1">Artigas (1963</xref>: 8, larval description); <xref ref-type="bibr" rid="B15">Moroni (1985</xref>: 173, taxonomy, distribution); <xref ref-type="bibr" rid="B2">Ashworth and Hoganson (1987</xref>: 879, habitat, distribution); <xref ref-type="bibr" rid="B7">Elgueta and Arriagada (1989</xref>: 16, literature review); <xref ref-type="bibr" rid="B10">Jerez and Moroni (2006</xref>: 76, taxonomy, checklist); <xref ref-type="bibr" rid="B13">Lee et al. (2007</xref>: 527, phylogenetics), <xref ref-type="bibr" rid="B27">Zarges et al. (2019</xref>: 16, habitat).</comment></tp:nomenclature-citation><tp:nomenclature-citation><tp:taxon-name><tp:taxon-name-part taxon-name-part-type="genus" reg="Ectopria">Ectopria</tp:taxon-name-part> (<tp:taxon-name-part taxon-name-part-type="subgenus" reg="Chilectopria">Chilectopria</tp:taxon-name-part>) <tp:taxon-name-part taxon-name-part-type="species" reg="grandis">grandis</tp:taxon-name-part></tp:taxon-name><comment>Pic, 1947: 4, syn. nov.</comment></tp:nomenclature-citation></tp:nomenclature-citation-list></tp:nomenclature><tp:treatment-sec sec-type="type locality" id="SECID0EW4AG"><title>Type locality.</title><p>The type locality was listed as only “Chili” on both the type specimen and in the species description. The female holotype specimen is housed in the <named-content xmlns:xlink="http://www.w3.org/1999/xlink" content-type="dwc:institutional_code" xlink:title="The Natural History Museum, London, UK" xlink:href="http://grbio.org/institution/natural-history-museum-london" xlink:type="simple">NHMUK</named-content>.</p></tp:treatment-sec><tp:treatment-sec sec-type="type material" id="SECID0EB5AG"><title>Type material.</title><p><italic><tp:taxon-name><tp:taxon-name-part taxon-name-part-type="genus" reg="Tychepsephus">Tychepsephus</tp:taxon-name-part><tp:taxon-name-part taxon-name-part-type="species" reg="felix">felix</tp:taxon-name-part></tp:taxon-name></italic>, <bold><italic>Holotype</italic></bold> female, pinned. Chile: “Type [white, circular label with red border] // Chili [blue, circular label // 668 // <tp:taxon-name><tp:taxon-name-part taxon-name-part-type="genus" reg="Tychepsephus">Tychepsephus</tp:taxon-name-part><tp:taxon-name-part taxon-name-part-type="species" reg="felix">felix</tp:taxon-name-part></tp:taxon-name>, C. Waterh. (Type.) // NHMUK015011475” (Fig. <xref ref-type="fig" rid="F6">12</xref>). Deposited in the <named-content xmlns:xlink="http://www.w3.org/1999/xlink" content-type="dwc:institutional_code" xlink:title="The Natural History Museum, London, UK" xlink:href="http://grbio.org/institution/natural-history-museum-london" xlink:type="simple">NHMUK</named-content>. <tp:taxon-name><tp:taxon-name-part taxon-name-part-type="genus" reg="Ectopria">Ectopria</tp:taxon-name-part> (<tp:taxon-name-part taxon-name-part-type="subgenus" reg="Chilectopria">Chilectopria</tp:taxon-name-part>) <tp:taxon-name-part taxon-name-part-type="species" reg="grandis">grandis</tp:taxon-name-part></tp:taxon-name> syn. nov., <bold><italic>Holotype</italic></bold> female, pinned. “Chili [green label] // Dascillide ? [pale brown label] // type [pale brown label] // Museum Paris / Coll. M.Pic [blue-green label] // Chilectopria / s.g. grandis / n sp [pale brown label] // Chilectopria / grandis Pic // TYPE [red label] // HOLOTYPE [red label] // Tychepsephus / felix ♀ / W D Shepard // <named-content xmlns:xlink="http://www.w3.org/1999/xlink" content-type="dwc:institutional_code" xlink:title="Muséum National d’Histoire Naturelle, Paris, France" xlink:href="http://grbio.org/institution/museum-national-dhistoire-naturelle-2" xlink:type="simple">MNHN</named-content>, Paris / EC17127” (Fig. <xref ref-type="fig" rid="F9">17</xref>). Deposited in the <named-content xmlns:xlink="http://www.w3.org/1999/xlink" content-type="dwc:institutional_code" xlink:title="Muséum National d’Histoire Naturelle, Paris, France" xlink:href="http://grbio.org/institution/museum-national-dhistoire-naturelle-2" xlink:type="simple">MNHN</named-content>.</p><fig id="F6" position="float" orientation="portrait"><object-id xmlns:xlink="http://www.w3.org/1999/xlink" content-type="doi" xlink:type="simple">10.3897/zookeys.1164.103184.figure12</object-id><object-id xmlns:xlink="http://www.w3.org/1999/xlink" content-type="arpha" xlink:type="simple">BC24E307-A300-5700-A2D0-D118D13F82B0</object-id><label>Figure 12.</label><caption><p><italic><tp:taxon-name><tp:taxon-name-part taxon-name-part-type="genus" reg="Tychepsephus">Tychepsephus</tp:taxon-name-part><tp:taxon-name-part taxon-name-part-type="species" reg="felix">felix</tp:taxon-name-part></tp:taxon-name></italic>, female type specimen <bold>a</bold> dorsal view <bold>b</bold> ventral view <bold>c</bold> specimen data labels. Images provided by Keita Matsumoto (<named-content xmlns:xlink="http://www.w3.org/1999/xlink" content-type="dwc:institutional_code" xlink:title="The Natural History Museum, London, UK" xlink:href="http://grbio.org/institution/natural-history-museum-london" xlink:type="simple">NHMUK</named-content>).</p></caption><graphic xmlns:xlink="http://www.w3.org/1999/xlink" xlink:href="zookeys-1164-023_article-103184__-g006.jpg" position="float" orientation="portrait" xlink:type="simple" id="oo_855190.jpg"><uri content-type="original_file" xlink:type="simple">https://binary.pensoft.net/fig/855190</uri></graphic></fig></tp:treatment-sec><tp:treatment-sec sec-type="material" id="SECID0EXCBG"><title>Other material examined.</title><p>Non-types (33). Chile: Region X, 3 km W of Nueva Braunau, Rio Colegual, 30 XII 2002 (<abbrev xmlns:xlink="http://www.w3.org/1999/xlink" xlink:title="William D. Shepard" id="ABBRID0E4CBG" xlink:type="simple">WDS</abbrev>-A-1502) [on reverse], William D. Shepard, leg. (<named-content xmlns:xlink="http://www.w3.org/1999/xlink" content-type="dwc:institutional_code" xlink:title="Essig Museum of Entomology, University of California, Berkeley, California, USA" xlink:href="http://grbio.org/institution/essig-museum-entomology" xlink:type="simple">EMEC</named-content>, 5, 2♂ 3♀); Chile: Region X, 9 km E Loncotoro, <abbrev xmlns:xlink="http://www.w3.org/1999/xlink" xlink:title="Puente" id="ABBRID0EGDBG" xlink:type="simple">Pte</abbrev>. Colegual 2, 650' [198 m], 8 I 2003 (<abbrev xmlns:xlink="http://www.w3.org/1999/xlink" xlink:title="William D. Shepard" id="ABBRID0EKDBG" xlink:type="simple">WDS</abbrev>-A-1519) [on reverse], William D. Shepard, leg. (11; <named-content xmlns:xlink="http://www.w3.org/1999/xlink" content-type="dwc:institutional_code" xlink:title="Essig Museum of Entomology, University of California, Berkeley, California, USA" xlink:href="http://grbio.org/institution/essig-museum-entomology" xlink:type="simple">EMEC</named-content>, 7, 3♂ 4♀; <named-content xmlns:xlink="http://www.w3.org/1999/xlink" content-type="dwc:institutional_code" xlink:title="Museo Nacional de Historia Natural, Santiago, Chile" xlink:href="http://grbio.org/institution/museo-nacional-de-historia-natural-santiago" xlink:type="simple">MNNC</named-content>, 4, 2♂ 2♀); Chile: Región X Lagos, Río Colegual 8 rd. km W Llanquehue, elev.700' [213 m], <named-content xmlns:xlink="http://www.w3.org/1999/xlink" content-type="dwc:verbatimCoordinates" xlink:type="simple"><named-content content-type="geo-json" specific-use="{&#34;type&#34;:&#34;Point&#34;,&#34;coordinates&#34;:[-73.108667,-41.275167]}" id="NCID0E2DBG" xlink:type="simple">41°16.51'S, 73°06.52'W</named-content></named-content>, 8 Jan. 2003, C. B. Barr, sweeping willows and other riparian vegetation (<named-content xmlns:xlink="http://www.w3.org/1999/xlink" content-type="dwc:institutional_code" xlink:title="Essig Museum of Entomology, University of California, Berkeley, California, USA" xlink:href="http://grbio.org/institution/essig-museum-entomology" xlink:type="simple">EMEC</named-content>, 5, 4♂ 1♀); Chile: Region X, 8 km SW Correntoso, <abbrev xmlns:xlink="http://www.w3.org/1999/xlink" xlink:title="Puente" id="ABBRID0EFEBG" xlink:type="simple">Pte</abbrev>. Hondo [Río Oroco], 420' [128 m], 31 XII 2002 (<abbrev xmlns:xlink="http://www.w3.org/1999/xlink" xlink:title="William D. Shepard" id="ABBRID0EJEBG" xlink:type="simple">WDS</abbrev>-A-1504) [on reverse], William D. Shepard, leg. (<named-content xmlns:xlink="http://www.w3.org/1999/xlink" content-type="dwc:institutional_code" xlink:title="Essig Museum of Entomology, University of California, Berkeley, California, USA" xlink:href="http://grbio.org/institution/essig-museum-entomology" xlink:type="simple">EMEC</named-content>, 1♀); Chile: Corral, Dec. 1905, R. Thaxter, MCZ (<abbrev xmlns:xlink="http://www.w3.org/1999/xlink" content-type="institution" xlink:title="Museum of Comparative Zoology, Harvard University, Cambridge, Massachusetts, USA" id="ABBRID0ESEBG" xlink:type="simple">MCZC</abbrev>, 1♂); Chile: F. C. Bowditch Coll., “Bradytoma”, MCZ (<abbrev xmlns:xlink="http://www.w3.org/1999/xlink" content-type="institution" xlink:title="Museum of Comparative Zoology, Harvard University, Cambridge, Massachusetts, USA" id="ABBRID0EXEBG" xlink:type="simple">MCZC</abbrev>, 1♂); Chile: Concepción Pr, Estero Nonguen, 11 Noviembre 1996, Tomas Cekálovic (<named-content xmlns:xlink="http://www.w3.org/1999/xlink" content-type="dwc:institutional_code" xlink:title="Essig Museum of Entomology, University of California, Berkeley, California, USA" xlink:href="http://grbio.org/institution/essig-museum-entomology" xlink:type="simple">EMEC</named-content>, 1♀); Chile: Chili, Germain, Sharp Coll. 1905-313, NHMUK015011806 (<named-content xmlns:xlink="http://www.w3.org/1999/xlink" content-type="dwc:institutional_code" xlink:title="The Natural History Museum, London, UK" xlink:href="http://grbio.org/institution/natural-history-museum-london" xlink:type="simple">NHMUK</named-content>, 1); Chile: Sharp Coll. 1905-313, Tycepsephus [sic] felix, C.O. Waterh., Chili – Germain, NHMUK015011809 (<named-content xmlns:xlink="http://www.w3.org/1999/xlink" content-type="dwc:institutional_code" xlink:title="The Natural History Museum, London, UK" xlink:href="http://grbio.org/institution/natural-history-museum-london" xlink:type="simple">NHMUK</named-content>, 1); Chile: Puerto Varas, 16.xii.1926, S. Chile: Llanquihue prov., F. &amp; M. Edwards, B.M.1927-63, NHMUK015011807 (<named-content xmlns:xlink="http://www.w3.org/1999/xlink" content-type="dwc:institutional_code" xlink:title="The Natural History Museum, London, UK" xlink:href="http://grbio.org/institution/natural-history-museum-london" xlink:type="simple">NHMUK</named-content>, 1); Chile: Casa Pangue, 4–10.xii.1926, S. Chile: Llanquihue prov., F. &amp; M. Edwards, B.M.1927-63, Tychepsephus felix Waterh., M.I. Russell det. 1973, NHMUK015011808 (<named-content xmlns:xlink="http://www.w3.org/1999/xlink" content-type="dwc:institutional_code" xlink:title="The Natural History Museum, London, UK" xlink:href="http://grbio.org/institution/natural-history-museum-london" xlink:type="simple">NHMUK</named-content>, 1); Chile: Ancud. 17–19.xii.1926, S. Chile: Chiloe I., F. &amp; M. Edwards, B.M.1927-63, NHMUK015011810 (<named-content xmlns:xlink="http://www.w3.org/1999/xlink" content-type="dwc:institutional_code" xlink:title="The Natural History Museum, London, UK" xlink:href="http://grbio.org/institution/natural-history-museum-london" xlink:type="simple">NHMUK</named-content>, 1); Chile: as above, NHMUK015011811 (<named-content xmlns:xlink="http://www.w3.org/1999/xlink" content-type="dwc:institutional_code" xlink:title="The Natural History Museum, London, UK" xlink:href="http://grbio.org/institution/natural-history-museum-london" xlink:type="simple">NHMUK</named-content>, 1); Chile: Ancud, 19.xii.1926, S. Chile: Chiloe I., F. &amp; M. Edwards, B.M.1927-63, NHMUK015011812 (<named-content xmlns:xlink="http://www.w3.org/1999/xlink" content-type="dwc:institutional_code" xlink:title="The Natural History Museum, London, UK" xlink:href="http://grbio.org/institution/natural-history-museum-london" xlink:type="simple">NHMUK</named-content>, 1); as above, <tp:taxon-name><tp:taxon-name-part taxon-name-part-type="genus" reg="Tychepsephus">Tychepsephus</tp:taxon-name-part><tp:taxon-name-part taxon-name-part-type="species" reg="felix">felix</tp:taxon-name-part></tp:taxon-name> Waterh., M.I. Russell det. 1973, NHMUK015011813 (<named-content xmlns:xlink="http://www.w3.org/1999/xlink" content-type="dwc:institutional_code" xlink:title="The Natural History Museum, London, UK" xlink:href="http://grbio.org/institution/natural-history-museum-london" xlink:type="simple">NHMUK</named-content>, 1).</p></tp:treatment-sec><tp:treatment-sec sec-type="Differential diagnosis" id="SECID0EGHBG"><title>Differential diagnosis.</title><p>Males of <italic><tp:taxon-name><tp:taxon-name-part taxon-name-part-type="genus" reg="Tychepsephus">T.</tp:taxon-name-part><tp:taxon-name-part taxon-name-part-type="species" reg="felix">felix</tp:taxon-name-part></tp:taxon-name></italic> (Figs <xref ref-type="fig" rid="F7">13</xref>, <xref ref-type="fig" rid="F7">14</xref>) are much larger (4.6–5.2 mm long) than those of <italic><tp:taxon-name><tp:taxon-name-part taxon-name-part-type="genus" reg="Tychepsephus">T.</tp:taxon-name-part><tp:taxon-name-part taxon-name-part-type="species" reg="cekalovici">cekalovici</tp:taxon-name-part></tp:taxon-name></italic> sp. nov. (3.3–3.9 mm long); the pronotal cuticle is dark brown to black with pale lateral margins, with no yellow markings on disc; the elytral cuticle is dark brown or red-brown, with setal patterning only; the depressed frontal area between the eyes does not have an inverted Y-shaped sulcus; and abdominal ventrite 3 has a median, golden yellow setal patch that is not distinctly raised and does not extend the entire length of the ventrite.</p><fig id="F7" position="float" orientation="portrait"><object-id xmlns:xlink="http://www.w3.org/1999/xlink" content-type="doi" xlink:type="simple">10.3897/zookeys.1164.103184.figures13-14</object-id><object-id xmlns:xlink="http://www.w3.org/1999/xlink" content-type="arpha" xlink:type="simple">ADB50602-53C3-5C37-9015-D472457FD736</object-id><label>Figures 13, 14.</label><caption><p><italic><tp:taxon-name><tp:taxon-name-part taxon-name-part-type="genus" reg="Tychepsephus">Tychepsephus</tp:taxon-name-part><tp:taxon-name-part taxon-name-part-type="species" reg="felix">felix</tp:taxon-name-part></tp:taxon-name></italic>, male <bold>13</bold> habitus <bold>a</bold> dorsal view <bold>b</bold> ventral view; length 5.0 mm <bold>14</bold> aedeagus <bold>a</bold> dorsal view <bold>b</bold> lateral view <bold>c</bold> ventral view.</p></caption><graphic xmlns:xlink="http://www.w3.org/1999/xlink" xlink:href="zookeys-1164-023_article-103184__-g007.jpg" position="float" orientation="portrait" xlink:type="simple" id="oo_855191.jpg"><uri content-type="original_file" xlink:type="simple">https://binary.pensoft.net/fig/855191</uri></graphic></fig><p>In contrast, males of <italic><tp:taxon-name><tp:taxon-name-part taxon-name-part-type="genus" reg="Tychepsephus">T.</tp:taxon-name-part><tp:taxon-name-part taxon-name-part-type="species" reg="cekalovici">cekalovici</tp:taxon-name-part></tp:taxon-name></italic> sp. nov. (Figs <xref ref-type="fig" rid="F10">18</xref>–<xref ref-type="fig" rid="F11">20</xref>) are considerably smaller than males of <italic><tp:taxon-name><tp:taxon-name-part taxon-name-part-type="genus" reg="Tychepsephus">T.</tp:taxon-name-part><tp:taxon-name-part taxon-name-part-type="species" reg="felix">felix</tp:taxon-name-part></tp:taxon-name></italic>; the pronotal cuticle is dark brown to black with pale lateral and basal margins, and a mediobasal yellow spot anterior and adjacent to the scutellar shield; the elytral cuticle is usually yellow-brown with dark markings in a zig-zag pattern, but may be mostly plain, without patterning; the depression between the eyes has a narrow, inverted Y-shaped sulcus; and abdominal ventrite 3 has a prominent, raised, golden yellow setal patch extending the full length of the ventrite.</p><p>The aedeagi (Figs <xref ref-type="fig" rid="F7">14</xref>, <xref ref-type="fig" rid="F10">19</xref>) of the two species are clearly different. In <italic><tp:taxon-name><tp:taxon-name-part taxon-name-part-type="genus" reg="Tychepsephus">T.</tp:taxon-name-part><tp:taxon-name-part taxon-name-part-type="species" reg="felix">felix</tp:taxon-name-part></tp:taxon-name></italic> (Fig. <xref ref-type="fig" rid="F7">14</xref>), the parameres have straight lateral margins and only slightly curved medial margins, and the apices are narrow. In <italic><tp:taxon-name><tp:taxon-name-part taxon-name-part-type="genus" reg="Tychepsephus">T.</tp:taxon-name-part><tp:taxon-name-part taxon-name-part-type="species" reg="cekalovici">cekalovici</tp:taxon-name-part></tp:taxon-name></italic> sp. nov. (Fig. <xref ref-type="fig" rid="F10">19</xref>) the parameres have curved lateral and medial margins, and the apices are broad.</p><p>Females of <italic><tp:taxon-name><tp:taxon-name-part taxon-name-part-type="genus" reg="Tychepsephus">T.</tp:taxon-name-part><tp:taxon-name-part taxon-name-part-type="species" reg="felix">felix</tp:taxon-name-part></tp:taxon-name></italic> (Figs <xref ref-type="fig" rid="F8">15</xref>, <xref ref-type="fig" rid="F8">16</xref>) are much larger (4.3–5.7 mm long) than those of <italic><tp:taxon-name><tp:taxon-name-part taxon-name-part-type="genus" reg="Tychepsephus">T.</tp:taxon-name-part><tp:taxon-name-part taxon-name-part-type="species" reg="cekalovici">cekalovici</tp:taxon-name-part></tp:taxon-name></italic> (3.3–3.9 mm long); the elytral cuticle is brown, without yellow patterning except for variable, slightly paler areas near the base; and the pronotal disc has no yellow markings. <italic><tp:taxon-name><tp:taxon-name-part taxon-name-part-type="genus" reg="Tychepsephus">Tychepsephus</tp:taxon-name-part><tp:taxon-name-part taxon-name-part-type="species" reg="cekalovici">cekalovici</tp:taxon-name-part></tp:taxon-name></italic> sp. nov. females (Figs <xref ref-type="fig" rid="F12">21–23</xref>) usually have elytra with transverse yellow bands in a zig-zag pattern, but those without may be distinguished by a mediobasal yellow spot on the pronotum anterior to the scutellar shield. The ovipositors are similar.</p><fig id="F8" position="float" orientation="portrait"><object-id xmlns:xlink="http://www.w3.org/1999/xlink" content-type="doi" xlink:type="simple">10.3897/zookeys.1164.103184.figures15-16</object-id><object-id xmlns:xlink="http://www.w3.org/1999/xlink" content-type="arpha" xlink:type="simple">93E72B73-A089-5F1A-BD76-95B85B2756B9</object-id><label>Figures 15, 16.</label><caption><p><italic><tp:taxon-name><tp:taxon-name-part taxon-name-part-type="genus" reg="Tychepsephus">Tychepsephus</tp:taxon-name-part><tp:taxon-name-part taxon-name-part-type="species" reg="felix">felix</tp:taxon-name-part></tp:taxon-name></italic>, female <bold>15</bold> habitus <bold>a</bold> dorsal view <bold>b</bold> ventral view; length 4.2 mm <bold>16</bold> ovipositor, dorsal view.</p></caption><graphic xmlns:xlink="http://www.w3.org/1999/xlink" xlink:href="zookeys-1164-023_article-103184__-g008.jpg" position="float" orientation="portrait" xlink:type="simple" id="oo_855192.jpg"><uri content-type="original_file" xlink:type="simple">https://binary.pensoft.net/fig/855192</uri></graphic></fig></tp:treatment-sec><tp:treatment-sec sec-type="description" id="SECID0EHOBG"><title>Original type description, female</title><p><bold>(Fig. <xref ref-type="fig" rid="F6">12</xref>).</bold><xref ref-type="bibr" rid="B25">Waterhouse (1876)</xref> described the species in Latin, as was the custom at the time. An English translation follows:</p><p>Ovate, convex, glossy, dark pitch black, bronzy; fine, short, grey pubescence. Head yellow, rather wide, narrow between antennae, eyes prominent, antennal bases yellow. Thorax slightly convex, densely finely punctate, length twice width, suddenly narrowed anteriorly, frontal margin slightly lobed in middle, both sides sinuate, anterior angles somewhat prominent, sides slightly rounded behind middle, posterior angles almost right-angled, edges narrowly yellow. Scutellum yellow, apex acute. Elytral bases slightly wider than thorax, enlarged posteriorly, arched at apex, narrowed, convex, more clearly finely punctured, dorsum depressed; humeri obtuse, with edges narrowly yellow. Venter with densely grey pubescence, tarsi pitch black-yellow. Length 2.75 <abbrev xmlns:xlink="http://www.w3.org/1999/xlink" xlink:title="lines" id="ABBRID0E1OBG" xlink:type="simple">lin</abbrev>., width 2 <abbrev xmlns:xlink="http://www.w3.org/1999/xlink" xlink:title="lines" id="ABBRID0E5OBG" xlink:type="simple">lin</abbrev>.</p><p><xref ref-type="bibr" rid="B25">Waterhouse (1876)</xref> added two sentences, in English: “The thorax is at the base nearly straight next to the scutellum, but is broadly sinuate on each side, so that at first sight it appears only bisinuate. Epipleural fold of the elytra is broad at the base, gradually narrowing to the apex, channeled posteriorly.”</p></tp:treatment-sec><tp:treatment-sec sec-type="material" id="SECID0EIPBG"><title>Redescription based on new material.</title><p><bold>Male</bold> (Figs <xref ref-type="fig" rid="F7">13</xref>, <xref ref-type="fig" rid="F7">14</xref>)<bold>. <italic>Body</italic></bold>: covered with short black setae and thick, moderately long yellow setae; yellow setae forming patterns on elytra. Cuticle with closely spaced punctures, punctures finer ventrally. Pronotum black with yellow margins. Elytra dark brown or red-brown with yellow lateral margins. Length 4.6–5.2 mm (<italic>n</italic> = 6), width 2.8–3.5 mm (<italic>n</italic> = 5). <bold><italic>Head</italic></bold>: covered with moderately long, yellow setae. Vertex between eyes wider than diameter of an eye. Frons deflexed at 90° angle from vertex, with a contiguous pair of broad, moderately deep depressions between eyes. Frontoclypeal suture absent. Clypeus trapezoidal, longer than wide, widest apically; clypeus noticeably raised; anterolateral angles curved beneath antennal bases. Maxillary palpus with four palpomeres; palpomeres 1–3 yellow to yellow-brown; 4 yellow-brown to dark brown, obliquely hatchet-shaped, weakly curved at apex. Labial palpus with three palpomeres; palpomeres 1–2 yellow; 3 yellow-brown to dark brown, with apex truncate to weakly curved; glossae and paraglossae split, apically acicular. Antenna weakly serrate, with 11 antennomeres; 1 longest, cylindrical, yellow; 2 shortest, yellow-brown; 3–11 dark brown, each widest apically. Antennal base encircled by raised margin. Eye large, bulbous, finely faceted. <bold><italic>Pronotum</italic></bold>: twice as wide as long, widest just anterior to base; anterior margin convex between anterior angles; anterior angles obtuse, broadly rounded, projecting anteriorly, clasping eyes; lateral margins finely sculptured with shallow notches, narrowly explanate, straight from anterior angles to basal 1/3 then curved to posterior angles; posterior angles square; posterior margin crenulate, nearly straight between posterior angles almost to scutellar shield, then curved posteriorly, straight adjacent to scutellar shield; disc depressed near anterior angles, convex at middle, flattened basomedially. <bold><italic>Scutellar shield</italic></bold>: pentagonal, flat, depressed between elytra; densely covered by moderately long, yellow setae; anterior margin crenulate; apex acute. <bold><italic>Elytra</italic></bold>: conjointly longer than wide, widest at ~ 1/3 the distance from apices, wider than pronotum; each with anterior margin crenulate; lateral margin smooth, narrowly explanate; humerus prominent with adjacent medial depression; area adjacent to lateral margin in anterior 1/3 with a wide, moderately deep depression; disc much more convex at posterior 1/2. Setae largely absent from oval area posterior to middle and round area at apical 1/4 near suture; setae sparse near base. Epipleuron widest below humerus, narrowed posteriorly; channeled adjacent to abdomen, channel becoming deeper towards apex. <bold><italic>Metathoracic wings</italic></bold>: macropterous. <bold><italic>Prosternum</italic></bold>: wider than long; cuticle brown, densely setose; anterior margin projecting to cover mouthparts with a short chin piece; prosternal process long, narrow, extending well past procoxae to anterior third of mesosternum, elevated above rest of prosternum; disc with shallow, longitudinal, median ridge. <bold><italic>Mesoventrite</italic></bold>: brown; wider than long, extending between mesocoxae; mesoventral cavity deep to receive prosternal process. <bold><italic>Metaventrite</italic></bold>: wider than long, cuticle black; disc convex lateral to discrimen; deep fossa at junction of discrimen and metakatepisternal suture; posterior margin weakly sinuate anterior to metacoxae. <bold><italic>Legs</italic></bold>: completely covered with dense, yellow setae; similar, except procoxa and mesocoxa globular, metacoxa widely transverse; femur and tibia usually darker than tarsus; tibia and tarsus long and narrow, tarsus longer than tibia; tarsus densely covered with pale setae; claws long, slender. <bold><italic>Abdomen</italic></bold>: brown, densely setose; with five weakly convex ventrites; ventrites 1–4 short, ventrite 5 longest; ventrites 1–3 with lateral margins notched medially; ventrite 3 with a dense patch of coarse, golden yellow setae covering the posteromedial 1/2–2/3 of the disc. <bold><italic>Aedeagus</italic></bold>: (Fig. <xref ref-type="fig" rid="F7">14</xref>) more than twice as long as wide; phallobase vase-shaped, narrow at base, wide at apex; parameres stout, much longer than penis, lateral margins straight at basal 2/3 then gradually curved inward at apical 1/3, medial margins only slightly curved, parameres each narrowed toward a rounded apex; penis tapered, apex broadly rounded, basally with two apophyses. <bold>Female</bold> (Figs <xref ref-type="fig" rid="F8">15</xref>, <xref ref-type="fig" rid="F8">16</xref>) similar to male except: frons with an inverted Y-shaped suture between eyes; setation of dorsum less dense except for scutellar shield; cuticle of humeri and elytral bases sometimes paler than disc; tarsi less densely setose; abdominal ventrite 3 without a dense patch of yellow setae. <bold><italic>Ovipositor</italic></bold>: (Fig. <xref ref-type="fig" rid="F8">16</xref>) with baculus nearly twice as long as gonocoxite; baculus almost twice as long as wide, strap-like, wider apically; each proximal gonocoxite triangular, distal gonocoxites separate basally then converging to meet apically, apices obliquely truncate; each gonostylus long and narrow, half as long as distal gonocoxite.</p></tp:treatment-sec><tp:treatment-sec sec-type="variation" id="SECID0EWRBG"><title>Variation.</title><p>The sizes of males and females overlap: males, 4.6–5.2 mm long (<italic>n</italic> = 6), 2.8–3.5 mm wide (<italic>n</italic> = 5); females 4.3–5.7 mm long (<italic>n</italic> = 10), 2.9–3.7 wide (<italic>n</italic> = 5); but the largest specimens are female. Most males (Fig. <xref ref-type="fig" rid="F7">13a</xref>) have an elytral pattern with moderately dense setae surrounding mostly glabrous areas; most females (Fig. <xref ref-type="fig" rid="F8">15a</xref>) have no pattern and are more sparsely setose. Females (Fig. <xref ref-type="fig" rid="F8">15b</xref>) lack the dense patch of yellow setae on abdominal ventrite 3 that is present in males (Fig. <xref ref-type="fig" rid="F7">13b</xref>).</p></tp:treatment-sec><tp:treatment-sec sec-type="etymology" id="SECID0EUSBG"><title>Etymology.</title><p><xref ref-type="bibr" rid="B25">Waterhouse (1876)</xref> did not explain the trivial name. However, <italic>felix</italic> (L.) means happy or prosperous.</p></tp:treatment-sec><tp:treatment-sec sec-type="distribution" id="SECID0EITBG"><title>Geographic distribution.</title><p><italic><tp:taxon-name><tp:taxon-name-part taxon-name-part-type="genus" reg="Tychepsephus">Tychepsephus</tp:taxon-name-part><tp:taxon-name-part taxon-name-part-type="species" reg="felix">felix</tp:taxon-name-part></tp:taxon-name></italic> is known only from Chile. Adults have been collected mainly in Región X (Los Lagos), but also in regions VIII (Bío Bío), IX (Araucanía), and XIV (Los Ríos) (M. Elgueta, in litt.), in both the Andean and the coastal mountain areas (Fig. <xref ref-type="fig" rid="F4">7</xref>). The greatest number of adults collected by the authors was at Río Colegual west of Puerto Varas (Fig. <xref ref-type="fig" rid="F5">8</xref>).</p></tp:treatment-sec><tp:treatment-sec sec-type="habitat" id="SECID0EBUBG"><title>Habitat.</title><p><italic><tp:taxon-name><tp:taxon-name-part taxon-name-part-type="genus" reg="Tychepsephus">Tychepsephus</tp:taxon-name-part><tp:taxon-name-part taxon-name-part-type="species" reg="felix">felix</tp:taxon-name-part></tp:taxon-name></italic> adults were found in habitats as described for the genus. Specimens were collected by sweeping marginal vegetation along streams during the austral summer (Fig. <xref ref-type="fig" rid="F5">8b</xref>).</p></tp:treatment-sec><tp:treatment-sec sec-type="Associated dryopoid taxa" id="SECID0EWUBG"><title>Associated dryopoid taxa.</title><p><tp:taxon-name><tp:taxon-name-part taxon-name-part-type="family">Elmidae</tp:taxon-name-part></tp:taxon-name>: <tp:taxon-name><tp:taxon-name-part taxon-name-part-type="subfamily">Larainae</tp:taxon-name-part></tp:taxon-name>: <italic><tp:taxon-name><tp:taxon-name-part taxon-name-part-type="genus" reg="Hydora">Hydora</tp:taxon-name-part><tp:taxon-name-part taxon-name-part-type="species" reg="annectans">annectans</tp:taxon-name-part></tp:taxon-name></italic> Spangler &amp; Brown, 1981, <italic><tp:taxon-name><tp:taxon-name-part taxon-name-part-type="genus" reg="Hydora">H.</tp:taxon-name-part><tp:taxon-name-part taxon-name-part-type="species" reg="lenta">lenta</tp:taxon-name-part></tp:taxon-name></italic> Spangler &amp; Brown, 1981; <tp:taxon-name><tp:taxon-name-part taxon-name-part-type="subfamily">Elminae</tp:taxon-name-part></tp:taxon-name>: <italic><tp:taxon-name><tp:taxon-name-part taxon-name-part-type="genus" reg="Austrolimnius">Austrolimnius</tp:taxon-name-part></tp:taxon-name></italic> Carter &amp; Zeck, 1929, <italic><tp:taxon-name><tp:taxon-name-part taxon-name-part-type="genus" reg="Luchoelmis">Luchoelmis</tp:taxon-name-part></tp:taxon-name></italic> Spangler &amp; Staines, 2004, <italic><tp:taxon-name><tp:taxon-name-part taxon-name-part-type="genus" reg="Neoelmis">Neoelmis</tp:taxon-name-part><tp:taxon-name-part taxon-name-part-type="species" reg="sissicollis">sissicollis</tp:taxon-name-part></tp:taxon-name></italic> (Germain, 1892). Both <italic><tp:taxon-name><tp:taxon-name-part taxon-name-part-type="genus" reg="Tychepsephus">T.</tp:taxon-name-part><tp:taxon-name-part taxon-name-part-type="species" reg="felix">felix</tp:taxon-name-part></tp:taxon-name></italic> and <italic><tp:taxon-name><tp:taxon-name-part taxon-name-part-type="genus" reg="Tychepsephus">T.</tp:taxon-name-part><tp:taxon-name-part taxon-name-part-type="species" reg="cekalovici">cekalovici</tp:taxon-name-part></tp:taxon-name></italic> sp. nov. occurred at Río Colegual.</p></tp:treatment-sec><tp:treatment-sec sec-type="Type remarks" id="SECID0EQXBG"><title>Type remarks.</title><p>The species was described by <xref ref-type="bibr" rid="B25">Waterhouse (1876)</xref> from a single female type (Fig. <xref ref-type="fig" rid="F6">12</xref>) which is in the <named-content xmlns:xlink="http://www.w3.org/1999/xlink" content-type="dwc:institutional_code" xlink:title="The Natural History Museum, London, UK" xlink:href="http://grbio.org/institution/natural-history-museum-london" xlink:type="simple">NHMUK</named-content> along with eight non-type specimens subsequently acquired. The type was originally pinned, breaking the right elytron just posterior to the pin. Subsequently, the specimen was removed from the pin and card-mounted. Missing parts include the following: left antenna without antennomeres 3–11; left foreleg; right hind leg; tarsi on all legs except left hind leg; and tarsomere 5 on the left hind leg. One leg, without the tarsus, is in a gelatin capsule pinned below the carded specimen.</p><p>The female type of <tp:taxon-name><tp:taxon-name-part taxon-name-part-type="genus" reg="Ectopria">Ectopria</tp:taxon-name-part> (<tp:taxon-name-part taxon-name-part-type="subgenus" reg="Chilectopria">Chilectopria</tp:taxon-name-part>) <tp:taxon-name-part taxon-name-part-type="species" reg="grandis">grandis</tp:taxon-name-part></tp:taxon-name> Pic, 1947 (Fig. <xref ref-type="fig" rid="F9">17</xref>), housed at the <named-content xmlns:xlink="http://www.w3.org/1999/xlink" content-type="dwc:institutional_code" xlink:title="Muséum National d’Histoire Naturelle, Paris, France" xlink:href="http://grbio.org/institution/museum-national-dhistoire-naturelle-2" xlink:type="simple">MNHN</named-content>, was examined and found to be synonymous with <italic><tp:taxon-name><tp:taxon-name-part taxon-name-part-type="genus" reg="Tychepsephus">Tychepsephus</tp:taxon-name-part><tp:taxon-name-part taxon-name-part-type="species" reg="felix">felix</tp:taxon-name-part></tp:taxon-name></italic> Waterhouse, 1876. Pic described <italic><tp:taxon-name><tp:taxon-name-part taxon-name-part-type="genus" reg="Chilectopria">Chilectopria</tp:taxon-name-part></tp:taxon-name></italic> as a subgenus of <italic><tp:taxon-name><tp:taxon-name-part taxon-name-part-type="genus" reg="Ectopria">Ectopria</tp:taxon-name-part></tp:taxon-name></italic>: “<italic><tp:taxon-name><tp:taxon-name-part taxon-name-part-type="genus" reg="Chilectopria">Chilectopria</tp:taxon-name-part></tp:taxon-name></italic> s. g. de <italic><tp:taxon-name><tp:taxon-name-part taxon-name-part-type="genus" reg="Ectopria">Ectopria.</tp:taxon-name-part></tp:taxon-name></italic>” Subsequently, <italic><tp:taxon-name><tp:taxon-name-part taxon-name-part-type="genus" reg="Chilectopria">Chilectopria</tp:taxon-name-part></tp:taxon-name></italic> sometimes has been cited incorrectly as a genus, rather than a subgenus, likely because the heading and description occur on different pages (<xref ref-type="bibr" rid="B18">Pic 1947</xref>: 3–4). Contributing to this error, the type specimen also lacks “<italic><tp:taxon-name><tp:taxon-name-part taxon-name-part-type="genus" reg="Ectopria">Ectopria</tp:taxon-name-part></tp:taxon-name></italic>” on the identification label. The genus <italic><tp:taxon-name><tp:taxon-name-part taxon-name-part-type="genus" reg="Ectopria">Ectopria</tp:taxon-name-part></tp:taxon-name></italic> is a Holarctic element.</p><fig id="F9" position="float" orientation="portrait"><object-id xmlns:xlink="http://www.w3.org/1999/xlink" content-type="doi" xlink:type="simple">10.3897/zookeys.1164.103184.figure17</object-id><object-id xmlns:xlink="http://www.w3.org/1999/xlink" content-type="arpha" xlink:type="simple">10BBB3E6-2B9C-5C1B-802C-1F9D03342AF0</object-id><label>Figure 17.</label><caption><p><italic><tp:taxon-name><tp:taxon-name-part taxon-name-part-type="genus" reg="Chilectopria">Chilectopria</tp:taxon-name-part><tp:taxon-name-part taxon-name-part-type="species" reg="grandis">grandis</tp:taxon-name-part></tp:taxon-name></italic>, female type specimen <bold>a</bold> dorsal view <bold>b</bold> lateral view <bold>c</bold> ventral view <bold>d</bold> specimen data labels. Images provided by Christophe Rivier (<named-content xmlns:xlink="http://www.w3.org/1999/xlink" content-type="dwc:institutional_code" xlink:title="Muséum National d’Histoire Naturelle, Paris, France" xlink:href="http://grbio.org/institution/museum-national-dhistoire-naturelle-2" xlink:type="simple">MNHN</named-content>).</p></caption><graphic xmlns:xlink="http://www.w3.org/1999/xlink" xlink:href="zookeys-1164-023_article-103184__-g009.jpg" position="float" orientation="portrait" xlink:type="simple" id="oo_855193.jpg"><uri content-type="original_file" xlink:type="simple">https://binary.pensoft.net/fig/855193</uri></graphic></fig></tp:treatment-sec><tp:treatment-sec><!--Section generated to contain objects referenced in tp:taxon-treatment.--><fig id="F4" position="float" orientation="portrait"><object-id xmlns:xlink="http://www.w3.org/1999/xlink" content-type="doi" xlink:type="simple">10.3897/zookeys.1164.103184.figure7</object-id><object-id xmlns:xlink="http://www.w3.org/1999/xlink" content-type="arpha" xlink:type="simple">066C704A-83DA-5824-8FCE-C51D9125551C</object-id><label>Figure 7.</label><caption><p>Map of Chile with enlarged section showing the geographic distribution of species-verified adult <italic><tp:taxon-name><tp:taxon-name-part taxon-name-part-type="genus" reg="Tychepsephus">Tychepsephus</tp:taxon-name-part></tp:taxon-name></italic> specimens: <italic><tp:taxon-name><tp:taxon-name-part taxon-name-part-type="genus" reg="Tychepsephus">T.</tp:taxon-name-part><tp:taxon-name-part taxon-name-part-type="species" reg="cekalovici">cekalovici</tp:taxon-name-part></tp:taxon-name></italic>, yellow triangles; <italic><tp:taxon-name><tp:taxon-name-part taxon-name-part-type="genus" reg="Tychepsephus">T.</tp:taxon-name-part><tp:taxon-name-part taxon-name-part-type="species" reg="felix">felix</tp:taxon-name-part></tp:taxon-name></italic>, violet squares; both species, red circles.</p></caption><graphic xmlns:xlink="http://www.w3.org/1999/xlink" xlink:href="zookeys-1164-023_article-103184__-g004.jpg" position="float" orientation="portrait" xlink:type="simple" id="oo_855188.jpg"><uri content-type="original_file" xlink:type="simple">https://binary.pensoft.net/fig/855188</uri></graphic></fig><fig id="F5" position="float" orientation="portrait"><object-id xmlns:xlink="http://www.w3.org/1999/xlink" content-type="doi" xlink:type="simple">10.3897/zookeys.1164.103184.figures8-11</object-id><object-id xmlns:xlink="http://www.w3.org/1999/xlink" content-type="arpha" xlink:type="simple">AB2DB5C3-8C17-5E31-B53B-DEC4DA6601F6</object-id><label>Figures 8–11.</label><caption><p><italic><tp:taxon-name><tp:taxon-name-part taxon-name-part-type="genus" reg="Tychepsephus">Tychepsephus</tp:taxon-name-part></tp:taxon-name></italic> habitat <bold>8</bold> Río Colegual, <italic><tp:taxon-name><tp:taxon-name-part taxon-name-part-type="genus" reg="Tychepsephus">T.</tp:taxon-name-part><tp:taxon-name-part taxon-name-part-type="species" reg="cekalovici">cekalovici</tp:taxon-name-part></tp:taxon-name></italic> type locality <bold>a</bold> stream with riffle-pool morphology flowing through a mixture of forest and pasture land <bold>b</bold> streamside shrubby vegetation, adult habitat <bold>9</bold> Río Contaco <bold>10</bold> stream at Puente El Avion <bold>11</bold> tributary Río Blanco.</p></caption><graphic xmlns:xlink="http://www.w3.org/1999/xlink" xlink:href="zookeys-1164-023_article-103184__-g005.jpg" position="float" orientation="portrait" xlink:type="simple" id="oo_855189.jpg"><uri content-type="original_file" xlink:type="simple">https://binary.pensoft.net/fig/855189</uri></graphic></fig><fig id="F10" position="float" orientation="portrait"><object-id xmlns:xlink="http://www.w3.org/1999/xlink" content-type="doi" xlink:type="simple">10.3897/zookeys.1164.103184.figures18-19</object-id><object-id xmlns:xlink="http://www.w3.org/1999/xlink" content-type="arpha" xlink:type="simple">857FB55C-4B23-5C81-8FA1-3F879AE5AFD1</object-id><label>Figures 18, 19.</label><caption><p><italic><tp:taxon-name><tp:taxon-name-part taxon-name-part-type="genus" reg="Tychepsephus">Tychepsephus</tp:taxon-name-part><tp:taxon-name-part taxon-name-part-type="species" reg="cekalovici">cekalovici</tp:taxon-name-part></tp:taxon-name></italic> sp. nov., male <bold>18</bold> habitus <bold>a</bold> dorsal view <bold>b</bold> ventral view; length 3.2 mm <bold>19</bold> aedeagus <bold>a</bold> dorsal view <bold>b</bold> lateral view <bold>c</bold> ventral view.</p></caption><graphic xmlns:xlink="http://www.w3.org/1999/xlink" xlink:href="zookeys-1164-023_article-103184__-g010.jpg" position="float" orientation="portrait" xlink:type="simple" id="oo_855194.jpg"><uri content-type="original_file" xlink:type="simple">https://binary.pensoft.net/fig/855194</uri></graphic></fig><fig id="F11" position="float" orientation="portrait"><object-id xmlns:xlink="http://www.w3.org/1999/xlink" content-type="doi" xlink:type="simple">10.3897/zookeys.1164.103184.figure20</object-id><object-id xmlns:xlink="http://www.w3.org/1999/xlink" content-type="arpha" xlink:type="simple">989F90EA-BF11-5777-A122-927B07C31EAE</object-id><label>Figure 20.</label><caption><p><italic><tp:taxon-name><tp:taxon-name-part taxon-name-part-type="genus" reg="Tychepsephus">Tychepsephus</tp:taxon-name-part><tp:taxon-name-part taxon-name-part-type="species" reg="cekalovici">cekalovici</tp:taxon-name-part></tp:taxon-name></italic> sp. nov., male dorsal habitus showing color pattern variation <bold>a</bold> length 3.3 mm <bold>b</bold> length 3.5 mm <bold>c</bold> length 3.5 mm.</p></caption><graphic xmlns:xlink="http://www.w3.org/1999/xlink" xlink:href="zookeys-1164-023_article-103184__-g011.jpg" position="float" orientation="portrait" xlink:type="simple" id="oo_855195.jpg"><uri content-type="original_file" xlink:type="simple">https://binary.pensoft.net/fig/855195</uri></graphic></fig><fig id="F12" position="float" orientation="portrait"><object-id xmlns:xlink="http://www.w3.org/1999/xlink" content-type="doi" xlink:type="simple">10.3897/zookeys.1164.103184.figures21-23</object-id><object-id xmlns:xlink="http://www.w3.org/1999/xlink" content-type="arpha" xlink:type="simple">854D2504-42E8-559D-915C-B954D947990C</object-id><label>Figures 21–23.</label><caption><p><italic><tp:taxon-name><tp:taxon-name-part taxon-name-part-type="genus" reg="Tychepsephus">Tychepsephus</tp:taxon-name-part><tp:taxon-name-part taxon-name-part-type="species" reg="cekalovici">cekalovici</tp:taxon-name-part></tp:taxon-name></italic> sp. nov., female <bold>21</bold> habitus <bold>a</bold> dorsal view <bold>b</bold> ventral view; length 4.4 mm <bold>22</bold> dorsal color pattern variation; length 4.3 mm <bold>23</bold> ovipositor, dorsal view.</p></caption><graphic xmlns:xlink="http://www.w3.org/1999/xlink" xlink:href="zookeys-1164-023_article-103184__-g012.jpg" position="float" orientation="portrait" xlink:type="simple" id="oo_855196.jpg"><uri content-type="original_file" xlink:type="simple">https://binary.pensoft.net/fig/855196</uri></graphic></fig></tp:treatment-sec><ref-list><ref id="B17"><mixed-citation xmlns:xlink="http://www.w3.org/1999/xlink" xlink:type="simple"><person-group><name name-style="western"><surname>Philippi</surname><given-names>F</given-names></name></person-group> (<year>1887</year>) Catálogo de los Coleópteros de Chile. Anales de la Universidad de Chile 71(1): 79–674, 675–806.</mixed-citation></ref><ref id="B4"><mixed-citation xmlns:xlink="http://www.w3.org/1999/xlink" xlink:type="simple"><person-group><name name-style="western"><surname>Blackwelder</surname><given-names>RE</given-names></name></person-group> (<year>1944</year>) Checklist of the Coleopterous Insects of Mexico, Central America, the West Indies, and South America. Part 2. Bulletin of the United States National Museum 185. United States Government Printing Office, Washington, D. C., 189–341. <ext-link xlink:href="10.5479/si.03629236.185.2" ext-link-type="doi" xlink:type="simple">https://doi.org/10.5479/si.03629236.185.2</ext-link></mixed-citation></ref><ref id="B1"><mixed-citation xmlns:xlink="http://www.w3.org/1999/xlink" xlink:type="simple"><person-group><name name-style="western"><surname>Artigas</surname><given-names>J</given-names></name></person-group> (<year>1963</year>) <article-title>Descripción de la larva de un psephenido Chileno (<tp:taxon-name><tp:taxon-name-part taxon-name-part-type="order">Coleoptera</tp:taxon-name-part></tp:taxon-name> – <tp:taxon-name><tp:taxon-name-part taxon-name-part-type="family">Psephenidae</tp:taxon-name-part></tp:taxon-name>).</article-title><source>Gayana (Concepción)</source><volume>1963</volume>(<issue>8</issue>): <fpage>3</fpage>–<lpage>11</lpage>.</mixed-citation></ref><ref id="B15"><mixed-citation xmlns:xlink="http://www.w3.org/1999/xlink" xlink:type="simple"><person-group><name name-style="western"><surname>Moroni</surname><given-names>BJC</given-names></name></person-group> (<year>1985</year>) <article-title>Addenda y corrigenda al elenco sistematico, sinonimico y distribucion de Coleopteros acuaticos Chilenos.</article-title><source>Sociedad Chilena de Entomologia</source><volume>12</volume>: <fpage>169</fpage>–<lpage>175</lpage>.</mixed-citation></ref><ref id="B2"><mixed-citation xmlns:xlink="http://www.w3.org/1999/xlink" xlink:type="simple"><person-group><name name-style="western"><surname>Ashworth</surname><given-names>AC</given-names></name><name name-style="western"><surname>Hoganson</surname><given-names>JW</given-names></name></person-group> (<year>1987</year>) <article-title><tp:taxon-name><tp:taxon-name-part taxon-name-part-type="order">Coleoptera</tp:taxon-name-part></tp:taxon-name> bioassociations along an elevational gradient in the Lake Region of southern Chile, and comments on the postglacial development of the fauna.</article-title><source>Annals of the Entomological Society of America</source><volume>80</volume>(<issue>6</issue>): <fpage>865</fpage>–<lpage>895</lpage>. <ext-link xlink:href="10.1093/aesa/80.6.865" ext-link-type="doi" xlink:type="simple">https://doi.org/10.1093/aesa/80.6.865</ext-link></mixed-citation></ref><ref id="B7"><mixed-citation xmlns:xlink="http://www.w3.org/1999/xlink" xlink:type="simple"><person-group><name name-style="western"><surname>Elgueta</surname><given-names>DM</given-names></name><name name-style="western"><surname>Arriagada</surname><given-names>SG</given-names></name></person-group> (<year>1989</year>) <article-title>Estado actual del conocimiento de los Coleopteros de Chile (Insects: <tp:taxon-name><tp:taxon-name-part taxon-name-part-type="order">Coleoptera</tp:taxon-name-part></tp:taxon-name>).</article-title><source>Revista Chilena de Entomologia</source><volume>17</volume>: <fpage>5</fpage>–<lpage>60</lpage>.</mixed-citation></ref><ref id="B10"><mixed-citation xmlns:xlink="http://www.w3.org/1999/xlink" xlink:type="simple"><person-group><name name-style="western"><surname>Jerez</surname><given-names>V</given-names></name><name name-style="western"><surname>Moroni</surname><given-names>J</given-names></name></person-group> (<year>2006</year>) <article-title>Diversidad de Coleopteros acuaticos en Chile.</article-title><source>Gayana (Concepción)</source><volume>70</volume>(<issue>1</issue>): <fpage>72</fpage>–<lpage>81</lpage>. <ext-link xlink:href="10.4067/S0717-65382006000100012" ext-link-type="doi" xlink:type="simple">https://doi.org/10.4067/S0717-65382006000100012</ext-link></mixed-citation></ref><ref id="B13"><mixed-citation xmlns:xlink="http://www.w3.org/1999/xlink" xlink:type="simple"><person-group><name name-style="western"><surname>Lee</surname><given-names>C-F</given-names></name><name name-style="western"><surname>Satô</surname><given-names>M</given-names></name><name name-style="western"><surname>Shepard</surname><given-names>WD</given-names></name><name name-style="western"><surname>Jäch</surname><given-names>MA</given-names></name></person-group> (<year>2007</year>) <article-title>Phylogeny of <tp:taxon-name><tp:taxon-name-part taxon-name-part-type="family">Psephenidae</tp:taxon-name-part></tp:taxon-name> (<tp:taxon-name><tp:taxon-name-part taxon-name-part-type="order">Coleoptera</tp:taxon-name-part></tp:taxon-name>: <tp:taxon-name><tp:taxon-name-part taxon-name-part-type="superfamily">Byrrhoidea</tp:taxon-name-part></tp:taxon-name>) based on larval, pupal and adult characters.</article-title><source>Systematic Entomology</source><volume>32</volume>(<issue>3</issue>): <fpage>502</fpage>–<lpage>538</lpage>. <ext-link xlink:href="10.1111/j.1365-3113.2006.00374.x" ext-link-type="doi" xlink:type="simple">https://doi.org/10.1111/j.1365-3113.2006.00374.x</ext-link></mixed-citation></ref><ref id="B27"><mixed-citation xmlns:xlink="http://www.w3.org/1999/xlink" xlink:type="simple"><person-group><name name-style="western"><surname>Zarges</surname><given-names>CV</given-names></name><name name-style="western"><surname>Fierro</surname><given-names>P</given-names></name><name name-style="western"><surname>Olmos</surname><given-names>V</given-names></name></person-group> (<year>2019</year>) <article-title>Freshwater invertebrates of southwestern South America: Diversity, biogeography, and threats.</article-title> In: <person-group><name name-style="western"><surname>Devlin</surname><given-names>A</given-names></name><name name-style="western"><surname>Pan</surname><given-names>J</given-names></name><name name-style="western"><surname>Shah</surname><given-names>MM</given-names></name></person-group> (<role>Eds</role>) <issue-title>Inland Waters - Dynamics and Ecology.</issue-title><source>IntechOpen, London</source>, <fpage>1</fpage>–<lpage>30</lpage>. <ext-link xlink:href="10.5772/intechopen.89077" ext-link-type="doi" xlink:type="simple">https://doi.org/10.5772/intechopen.89077</ext-link></mixed-citation></ref><ref id="B25"><mixed-citation xmlns:xlink="http://www.w3.org/1999/xlink" xlink:type="simple"><person-group><name name-style="western"><surname>Waterhouse</surname><given-names>CO</given-names></name></person-group> (<year>1876</year>) <article-title>III. On various new genera and species of <tp:taxon-name><tp:taxon-name-part taxon-name-part-type="order">Coleoptera</tp:taxon-name-part></tp:taxon-name>.</article-title><source>Transactions of the Royal Entomological Society</source><volume>1876</volume>(<issue>1</issue>): <fpage>11</fpage>–<lpage>25</lpage>. <ext-link xlink:href="10.1111/j.1365-2311.1876.tb01122.x" ext-link-type="doi" xlink:type="simple">https://doi.org/10.1111/j.1365-2311.1876.tb01122.x</ext-link></mixed-citation></ref><ref id="B18"><mixed-citation xmlns:xlink="http://www.w3.org/1999/xlink" xlink:type="simple"><person-group><name name-style="western"><surname>Pic</surname><given-names>M</given-names></name></person-group> (<year>1947</year>) <article-title>Diversités entomologiques (10 Juin 1947). Les Impremeries Réunies.</article-title><source>Moulins</source><volume>1</volume>: <fpage>1</fpage>–<lpage>16</lpage>. <ext-link xlink:href="10.5962/bhl.title.107929" ext-link-type="doi" xlink:type="simple">https://doi.org/10.5962/bhl.title.107929</ext-link></mixed-citation></ref></ref-list></tp:taxon-treatment>
