# Supplementary material for: ﻿A revision of the Chilean water penny genus Tychepsephus Waterhouse, 1876 (Coleoptera, Psephenidae, Eubriinae), with description of a second species and two larval morphotypes, and notes on other Chilean Psephenidae
Source: Zookeys. 2023 May 26;1164:23–61. doi: 10.3897/zookeys.1164.103184 (PMC10238915; doi:10.3897/zookeys.1164.103184)
Supplement: XML Treatment for Tychepsephus cekalovici [file zookeys.1164.103184-treatment4.xml]

<!DOCTYPE tp:taxon-treatment
  PUBLIC "-//TaxonX//DTD Taxonomic Treatment Publishing DTD v0 20100105//EN" "tax-treatment-NSO.dtd">
<tp:taxon-treatment xmlns:tp="http://www.plazi.org/taxpub"><tp:treatment-meta><kwd-group><label>Taxon classification</label><kwd>
              <named-content content-type="kingdom">Animalia</named-content>
            </kwd><kwd>
              <named-content content-type="order">Coleoptera</named-content>
            </kwd><kwd>
              <named-content content-type="family">Psephenidae</named-content>
            </kwd></kwd-group><mixed-citation publication-type="journal"><person-group><name><surname>Shepard</surname><given-names>William D.</given-names></name><name><surname>Barr</surname><given-names>Cheryl B.</given-names></name></person-group><article-title>﻿A revision of the Chilean water penny genus <italic><tp:taxon-name><tp:taxon-name-part taxon-name-part-type="genus" reg="Tychepsephus">Tychepsephus</tp:taxon-name-part></tp:taxon-name></italic> Waterhouse, 1876 (<tp:taxon-name><tp:taxon-name-part taxon-name-part-type="order">Coleoptera</tp:taxon-name-part></tp:taxon-name>, <tp:taxon-name><tp:taxon-name-part taxon-name-part-type="family">Psephenidae</tp:taxon-name-part></tp:taxon-name>, <tp:taxon-name><tp:taxon-name-part taxon-name-part-type="subfamily">Eubriinae</tp:taxon-name-part></tp:taxon-name>), with description of a second species and two larval morphotypes, and notes on other Chilean <tp:taxon-name><tp:taxon-name-part taxon-name-part-type="family">Psephenidae</tp:taxon-name-part></tp:taxon-name></article-title><source>Zookeys</source><day>26</day><month>05</month><year>2023</year><volume>1164</volume><fpage>23</fpage><lpage>61</lpage><pub-id pub-id-type="doi">10.3897/zookeys.1164.103184</pub-id></mixed-citation></tp:treatment-meta><tp:nomenclature><label>﻿</label><tp:taxon-name>
            <object-id xmlns:xlink="http://www.w3.org/1999/xlink" content-type="arpha" xlink:type="simple">3726D024-F3A9-540E-B1E8-3EAA875E212C</object-id>
            <tp:taxon-name-part taxon-name-part-type="genus" reg="Tychepsephus">Tychepsephus</tp:taxon-name-part>
            <tp:taxon-name-part taxon-name-part-type="species" reg="cekalovici">cekalovici</tp:taxon-name-part>
            <object-id xmlns:xlink="http://www.w3.org/1999/xlink" content-type="zoobank" xlink:type="simple">https://zoobank.org/BEB4F7FE-9984-419A-9D9C-1A08A5255B1E</object-id>
          </tp:taxon-name><tp:taxon-status xmlns:xlink="http://www.w3.org/1999/xlink" xlink:type="simple">sp. nov.</tp:taxon-status><xref ref-type="fig" rid="F4">Figs 7</xref><xref ref-type="fig" rid="F5">, 8–9</xref><xref ref-type="fig" rid="F5">, 11</xref><xref ref-type="fig" rid="F10">, 18–19</xref><xref ref-type="fig" rid="F11">, 20</xref><xref ref-type="fig" rid="F12">, 21–23</xref></tp:nomenclature><tp:treatment-sec sec-type="type locality" id="SECID0EC5BG"><title>Type locality.</title><p>Chile: Región X (Los Lagos), 3.5 rd. km W of Nueva Braunau, Puente Colegual, Río Colegual, <named-content xmlns:xlink="http://www.w3.org/1999/xlink" content-type="dwc:verbatimCoordinates" xlink:type="simple"><named-content content-type="geo-json" specific-use="{&#34;type&#34;:&#34;Point&#34;,&#34;coordinates&#34;:[-73.122500,-41.326400]}" id="NCID0EL5BG" xlink:type="simple">-41.3264°, -73.1225°</named-content></named-content>, 158 m, sweeping riparian vegetation, 8 January 2003, William D. Shepard leg. (Fig. <xref ref-type="fig" rid="F5">8</xref>).</p></tp:treatment-sec><tp:treatment-sec sec-type="type material" id="SECID0EU5BG"><title>Type material.</title><p><bold><italic>Holotype</italic></bold> male, pinned. “CHILE: Region X / 9 km E Loncotoro / 8 I 2003 650' / <abbrev xmlns:xlink="http://www.w3.org/1999/xlink" xlink:title="Puente" id="ABBRID0E65BG" xlink:type="simple">Pte</abbrev> Colegual 2 [Río Colegual] (<abbrev xmlns:xlink="http://www.w3.org/1999/xlink" xlink:title="William D. Shepard" id="ABBRID0ED6BG" xlink:type="simple">WDS</abbrev>-A-1519) [on reverse] // William D. Shepard, leg. // [genitalia in vial below specimen] // HOLOTYPE / Tychepsephus / cekalovici / Shepard &amp; Barr [red handwritten label]”. Deposited in the <named-content xmlns:xlink="http://www.w3.org/1999/xlink" content-type="dwc:institutional_code" xlink:title="Museo Nacional de Historia Natural, Santiago, Chile" xlink:href="http://grbio.org/institution/museo-nacional-de-historia-natural-santiago" xlink:type="simple">MNNC</named-content>.</p></tp:treatment-sec><tp:treatment-sec sec-type="material" id="SECID0E26BG"><title>Other material examined.</title><p>Paratypes (67). Chile: Region X, 3 km W Nueva Braunau, Rio Colegual, 30 XII 2002 (<abbrev xmlns:xlink="http://www.w3.org/1999/xlink" xlink:title="William D. Shepard" id="ABBRID0ECAAI" xlink:type="simple">WDS</abbrev>-A-1502) [on reverse], William D. Shepard, leg. (9; <named-content xmlns:xlink="http://www.w3.org/1999/xlink" content-type="dwc:institutional_code" xlink:title="Essig Museum of Entomology, University of California, Berkeley, California, USA" xlink:href="http://grbio.org/institution/essig-museum-entomology" xlink:type="simple">EMEC</named-content>, 6, 5♂ 1♀; <named-content xmlns:xlink="http://www.w3.org/1999/xlink" content-type="dwc:institutional_code" xlink:title="Muséum National d’Histoire Naturelle, Paris, France" xlink:href="http://grbio.org/institution/museum-national-dhistoire-naturelle-2" xlink:type="simple">MNHN</named-content>, 1♂; <named-content xmlns:xlink="http://www.w3.org/1999/xlink" content-type="dwc:institutional_code" xlink:title="Museo Nacional de Historia Natural, Santiago, Chile" xlink:href="http://grbio.org/institution/museo-nacional-de-historia-natural-santiago" xlink:type="simple">MNNC</named-content>, 1♂; <named-content xmlns:xlink="http://www.w3.org/1999/xlink" content-type="dwc:institutional_code" xlink:title="The Natural History Museum, London, UK" xlink:href="http://grbio.org/institution/natural-history-museum-london" xlink:type="simple">NHMUK</named-content>, 1♂); Chile: Región X Lagos, Río Colegual 3.5 rd. km W Nueva Braunau, elev.160' [49 m], <named-content xmlns:xlink="http://www.w3.org/1999/xlink" content-type="dwc:verbatimCoordinates" xlink:type="simple"><named-content content-type="geo-json" specific-use="{&#34;type&#34;:&#34;Point&#34;,&#34;coordinates&#34;:[-73.122500,-41.326333]}" id="NCID0E4AAI" xlink:type="simple">41°19.58'S, 73°07.35'W</named-content></named-content>, 30 Dec. 2002, C. B. Barr, sweeping willows and other riparian vegetation (11; <named-content xmlns:xlink="http://www.w3.org/1999/xlink" content-type="dwc:institutional_code" xlink:title="Essig Museum of Entomology, University of California, Berkeley, California, USA" xlink:href="http://grbio.org/institution/essig-museum-entomology" xlink:type="simple">EMEC</named-content>, 9, 8♂, 1♀; <named-content xmlns:xlink="http://www.w3.org/1999/xlink" content-type="dwc:institutional_code" xlink:title="Museo Nacional de Historia Natural, Santiago, Chile" xlink:href="http://grbio.org/institution/museo-nacional-de-historia-natural-santiago" xlink:type="simple">MNNC</named-content>, 1♂; <named-content xmlns:xlink="http://www.w3.org/1999/xlink" content-type="dwc:institutional_code" xlink:title="The Natural History Museum, London, UK" xlink:href="http://grbio.org/institution/natural-history-museum-london" xlink:type="simple">NHMUK</named-content>, 1♂); data as above, 31 Dec. 2002 (<named-content xmlns:xlink="http://www.w3.org/1999/xlink" content-type="dwc:institutional_code" xlink:title="Essig Museum of Entomology, University of California, Berkeley, California, USA" xlink:href="http://grbio.org/institution/essig-museum-entomology" xlink:type="simple">EMEC</named-content>, 5♂); data as above, 8 Jan. 2003 (14; <named-content xmlns:xlink="http://www.w3.org/1999/xlink" content-type="dwc:institutional_code" xlink:title="Essig Museum of Entomology, University of California, Berkeley, California, USA" xlink:href="http://grbio.org/institution/essig-museum-entomology" xlink:type="simple">EMEC</named-content>, 10, 8♂ 2♀; <named-content xmlns:xlink="http://www.w3.org/1999/xlink" content-type="dwc:institutional_code" xlink:title="Muséum National d’Histoire Naturelle, Paris, France" xlink:href="http://grbio.org/institution/museum-national-dhistoire-naturelle-2" xlink:type="simple">MNHN</named-content>, 2♂; <named-content xmlns:xlink="http://www.w3.org/1999/xlink" content-type="dwc:institutional_code" xlink:title="Museo Nacional de Historia Natural, Santiago, Chile" xlink:href="http://grbio.org/institution/museo-nacional-de-historia-natural-santiago" xlink:type="simple">MNNC</named-content>, 1♂; <named-content xmlns:xlink="http://www.w3.org/1999/xlink" content-type="dwc:institutional_code" xlink:title="The Natural History Museum, London, UK" xlink:href="http://grbio.org/institution/natural-history-museum-london" xlink:type="simple">NHMUK</named-content>, 1♀); Chile: Region X, 9 km E Loncotoro, <abbrev xmlns:xlink="http://www.w3.org/1999/xlink" xlink:title="Puente" id="ABBRID0EKCAI" xlink:type="simple">Pte</abbrev>. Colegual 2, 650' [198 m], 8 I 2003 (<abbrev xmlns:xlink="http://www.w3.org/1999/xlink" xlink:title="William D. Shepard" id="ABBRID0EOCAI" xlink:type="simple">WDS</abbrev>-A-1519) [on reverse], William D. Shepard, leg. (10; <named-content xmlns:xlink="http://www.w3.org/1999/xlink" content-type="dwc:institutional_code" xlink:title="Essig Museum of Entomology, University of California, Berkeley, California, USA" xlink:href="http://grbio.org/institution/essig-museum-entomology" xlink:type="simple">EMEC</named-content>, 6, 4♂ 2♀; <named-content xmlns:xlink="http://www.w3.org/1999/xlink" content-type="dwc:institutional_code" xlink:title="Muséum National d’Histoire Naturelle, Paris, France" xlink:href="http://grbio.org/institution/museum-national-dhistoire-naturelle-2" xlink:type="simple">MNHN</named-content>, 1♀; <named-content xmlns:xlink="http://www.w3.org/1999/xlink" content-type="dwc:institutional_code" xlink:title="Museo Nacional de Historia Natural, Santiago, Chile" xlink:href="http://grbio.org/institution/museo-nacional-de-historia-natural-santiago" xlink:type="simple">MNNC</named-content>, 2, 1♂ 1♀; <named-content xmlns:xlink="http://www.w3.org/1999/xlink" content-type="dwc:institutional_code" xlink:title="The Natural History Museum, London, UK" xlink:href="http://grbio.org/institution/natural-history-museum-london" xlink:type="simple">NHMUK</named-content>, 1♂); Chile: Región X Lagos, Río Colegual, 8 rd. km W Llanquehue, elev.700' [213 m], <named-content xmlns:xlink="http://www.w3.org/1999/xlink" content-type="dwc:verbatimCoordinates" xlink:type="simple"><named-content content-type="geo-json" specific-use="{&#34;type&#34;:&#34;Point&#34;,&#34;coordinates&#34;:[-73.108667,-41.275167]}" id="NCID0EJDAI" xlink:type="simple">41°16.51'S, 73°06.52'W</named-content></named-content>, 8 Jan. 2003, C. B. Barr, sweeping willows &amp; other riparian vegetation (10; <named-content xmlns:xlink="http://www.w3.org/1999/xlink" content-type="dwc:institutional_code" xlink:title="Essig Museum of Entomology, University of California, Berkeley, California, USA" xlink:href="http://grbio.org/institution/essig-museum-entomology" xlink:type="simple">EMEC</named-content>, 9, 6♂ 3♀; <named-content xmlns:xlink="http://www.w3.org/1999/xlink" content-type="dwc:institutional_code" xlink:title="Museo Nacional de Historia Natural, Santiago, Chile" xlink:href="http://grbio.org/institution/museo-nacional-de-historia-natural-santiago" xlink:type="simple">MNNC</named-content>, 1♀); Chile: 8 mi W of Puerto Varas, 1-16-51, Ross and Michelbacher, CAS (<named-content xmlns:xlink="http://www.w3.org/1999/xlink" content-type="dwc:institutional_code" xlink:title="California Academy of Sciences, San Francisco, California, USA" xlink:href="http://grbio.org/institution/california-academy-sciences" xlink:type="simple">CASC</named-content>, 1); Chile: Region X, 20 km N Chaitén, unnamed stream [trib. Río Blanco], 520' [158 m], 3 I 2003 (<abbrev xmlns:xlink="http://www.w3.org/1999/xlink" xlink:title="William D. Shepard" id="ABBRID0E4DAI" xlink:type="simple">WDS</abbrev>-A-1511) [on reverse], William D. Shepard, leg. (<named-content xmlns:xlink="http://www.w3.org/1999/xlink" content-type="dwc:institutional_code" xlink:title="Essig Museum of Entomology, University of California, Berkeley, California, USA" xlink:href="http://grbio.org/institution/essig-museum-entomology" xlink:type="simple">EMEC</named-content>, 1♂); Chile: Region X, Rio Contaco, 520' [158 m], 9 I 2003 (<abbrev xmlns:xlink="http://www.w3.org/1999/xlink" xlink:title="William D. Shepard" id="ABBRID0EGEAI" xlink:type="simple">WDS</abbrev>-A-1521) [on reverse], William D. Shepard, leg. (<named-content xmlns:xlink="http://www.w3.org/1999/xlink" content-type="dwc:institutional_code" xlink:title="Essig Museum of Entomology, University of California, Berkeley, California, USA" xlink:href="http://grbio.org/institution/essig-museum-entomology" xlink:type="simple">EMEC</named-content>, 3, 1♂ 2♀); Chile: Corral, Dec 1905, R. Thaxter, MCZ (<abbrev xmlns:xlink="http://www.w3.org/1999/xlink" content-type="institution" xlink:title="Museum of Comparative Zoology, Harvard University, Cambridge, Massachusetts, USA" id="ABBRID0EPEAI" xlink:type="simple">MCZC</abbrev>, 3).</p></tp:treatment-sec><tp:treatment-sec sec-type="Differential diagnosis" id="SECID0EUEAI"><title>Differential diagnosis.</title><p>Males of <italic><tp:taxon-name><tp:taxon-name-part taxon-name-part-type="genus" reg="Tychepsephus">T.</tp:taxon-name-part><tp:taxon-name-part taxon-name-part-type="species" reg="cekalovici">cekalovici</tp:taxon-name-part></tp:taxon-name></italic> sp. nov. (Figs <xref ref-type="fig" rid="F10">18</xref>–<xref ref-type="fig" rid="F11">20</xref>) are considerably smaller (3.3–3.9 mm long) than males of <italic><tp:taxon-name><tp:taxon-name-part taxon-name-part-type="genus" reg="Tychepsephus">T.</tp:taxon-name-part><tp:taxon-name-part taxon-name-part-type="species" reg="felix">felix</tp:taxon-name-part></tp:taxon-name></italic> (4.6–5.2 mm long); the pronotal cuticle is dark brown to black with pale lateral and basal margins, and an elongate yellow spot anterior and adjacent to the scutellar shield; the elytral cuticle is usually yellow-brown with dark markings in a zig-zag pattern, but may be mostly plain, without patterning; the depressed frontal area between the eyes has a narrow, inverted Y-shaped sulcus; and abdominal ventrite 3 has a prominent, raised, golden yellow setal patch extending the full length of the ventrite (Fig. <xref ref-type="fig" rid="F10">18b</xref>).</p><fig id="F10" position="float" orientation="portrait"><object-id xmlns:xlink="http://www.w3.org/1999/xlink" content-type="doi" xlink:type="simple">10.3897/zookeys.1164.103184.figures18-19</object-id><object-id xmlns:xlink="http://www.w3.org/1999/xlink" content-type="arpha" xlink:type="simple">857FB55C-4B23-5C81-8FA1-3F879AE5AFD1</object-id><label>Figures 18, 19.</label><caption><p><italic><tp:taxon-name><tp:taxon-name-part taxon-name-part-type="genus" reg="Tychepsephus">Tychepsephus</tp:taxon-name-part><tp:taxon-name-part taxon-name-part-type="species" reg="cekalovici">cekalovici</tp:taxon-name-part></tp:taxon-name></italic> sp. nov., male <bold>18</bold> habitus <bold>a</bold> dorsal view <bold>b</bold> ventral view; length 3.2 mm <bold>19</bold> aedeagus <bold>a</bold> dorsal view <bold>b</bold> lateral view <bold>c</bold> ventral view.</p></caption><graphic xmlns:xlink="http://www.w3.org/1999/xlink" xlink:href="zookeys-1164-023_article-103184__-g010.jpg" position="float" orientation="portrait" xlink:type="simple" id="oo_855194.jpg"><uri content-type="original_file" xlink:type="simple">https://binary.pensoft.net/fig/855194</uri></graphic></fig><fig id="F11" position="float" orientation="portrait"><object-id xmlns:xlink="http://www.w3.org/1999/xlink" content-type="doi" xlink:type="simple">10.3897/zookeys.1164.103184.figure20</object-id><object-id xmlns:xlink="http://www.w3.org/1999/xlink" content-type="arpha" xlink:type="simple">989F90EA-BF11-5777-A122-927B07C31EAE</object-id><label>Figure 20.</label><caption><p><italic><tp:taxon-name><tp:taxon-name-part taxon-name-part-type="genus" reg="Tychepsephus">Tychepsephus</tp:taxon-name-part><tp:taxon-name-part taxon-name-part-type="species" reg="cekalovici">cekalovici</tp:taxon-name-part></tp:taxon-name></italic> sp. nov., male dorsal habitus showing color pattern variation <bold>a</bold> length 3.3 mm <bold>b</bold> length 3.5 mm <bold>c</bold> length 3.5 mm.</p></caption><graphic xmlns:xlink="http://www.w3.org/1999/xlink" xlink:href="zookeys-1164-023_article-103184__-g011.jpg" position="float" orientation="portrait" xlink:type="simple" id="oo_855195.jpg"><uri content-type="original_file" xlink:type="simple">https://binary.pensoft.net/fig/855195</uri></graphic></fig><p>In contrast, males of <italic><tp:taxon-name><tp:taxon-name-part taxon-name-part-type="genus" reg="Tychepsephus">T.</tp:taxon-name-part><tp:taxon-name-part taxon-name-part-type="species" reg="felix">felix</tp:taxon-name-part></tp:taxon-name></italic> (Figs <xref ref-type="fig" rid="F7">13</xref>, <xref ref-type="fig" rid="F7">14</xref>) are much larger than those of <italic><tp:taxon-name><tp:taxon-name-part taxon-name-part-type="genus" reg="Tychepsephus">T.</tp:taxon-name-part><tp:taxon-name-part taxon-name-part-type="species" reg="cekalovici">cekalovici</tp:taxon-name-part></tp:taxon-name></italic> sp. nov.; the pronotal cuticle is dark brown to black with pale lateral margins and no yellow discal markings; the elytral cuticle is dark brown or red-brown, with setal patterning only; the depression between the eyes does not have an inverted Y-shaped sulcus; and abdominal ventrite 3 has a median, golden yellow setal patch that is not distinctly raised and does not extend the entire length of the ventrite (Fig. <xref ref-type="fig" rid="F7">13b</xref>).</p><p>The aedeagi (Figs <xref ref-type="fig" rid="F7">14</xref>, <xref ref-type="fig" rid="F10">19</xref>) of the two species are clearly different. In <italic><tp:taxon-name><tp:taxon-name-part taxon-name-part-type="genus" reg="Tychepsephus">T.</tp:taxon-name-part><tp:taxon-name-part taxon-name-part-type="species" reg="cekalovici">cekalovici</tp:taxon-name-part></tp:taxon-name></italic> sp. nov. (Fig. <xref ref-type="fig" rid="F10">19</xref>) the parameres have curved lateral margins and curved medial margins, and the apices are broad. In <italic><tp:taxon-name><tp:taxon-name-part taxon-name-part-type="genus" reg="Tychepsephus">T.</tp:taxon-name-part><tp:taxon-name-part taxon-name-part-type="species" reg="felix">felix</tp:taxon-name-part></tp:taxon-name></italic> (Fig. <xref ref-type="fig" rid="F7">14</xref>), the parameres have straight lateral margins and only slightly curved medial margins, and the apices are narrow.</p><p>Like the males, females of <italic><tp:taxon-name><tp:taxon-name-part taxon-name-part-type="genus" reg="Tychepsephus">T.</tp:taxon-name-part><tp:taxon-name-part taxon-name-part-type="species" reg="cekalovici">cekalovici</tp:taxon-name-part></tp:taxon-name></italic> sp. nov. (Figs <xref ref-type="fig" rid="F12">21</xref>, <xref ref-type="fig" rid="F12">22</xref>) are much smaller (3.3–3.9 mm long) than females of <italic><tp:taxon-name><tp:taxon-name-part taxon-name-part-type="genus" reg="Tychepsephus">T.</tp:taxon-name-part><tp:taxon-name-part taxon-name-part-type="species" reg="felix">felix</tp:taxon-name-part></tp:taxon-name></italic> (4.3–5.7 mm long), and most have elytra with transverse yellow bands in a zig-zag pattern. Individuals of <italic><tp:taxon-name><tp:taxon-name-part taxon-name-part-type="genus" reg="Tychepsephus">T.</tp:taxon-name-part><tp:taxon-name-part taxon-name-part-type="species" reg="cekalovici">cekalovici</tp:taxon-name-part></tp:taxon-name></italic> without elytral patterning usually may be distinguished by a mediobasal yellow or yellow-brown spot, sometimes faint, on the pronotum anterior to the scutellar shield. In contrast, females of <italic><tp:taxon-name><tp:taxon-name-part taxon-name-part-type="genus" reg="Tychepsephus">T.</tp:taxon-name-part><tp:taxon-name-part taxon-name-part-type="species" reg="felix">felix</tp:taxon-name-part></tp:taxon-name></italic> (Fig. <xref ref-type="fig" rid="F8">15</xref>) have brown elytra without yellow banding, and do not have a mediobasal yellow spot on the pronotum.</p></tp:treatment-sec><tp:treatment-sec sec-type="description" id="SECID0EGMAI"><title>Description.</title><p><bold>Male</bold> (Figs <xref ref-type="fig" rid="F10">18</xref>–<xref ref-type="fig" rid="F11">20</xref>). <bold><italic>Body</italic></bold>: dorsally and ventrally covered with moderately long, coarse, yellow setae and shorter, thinner, silky, black setae; cuticle with closely spaced punctures, punctures finer ventrally. Cuticle of head, pronotum and venter dark brown to black; pronotum with yellow margins; elytra usually yellow-brown with dark brown patterns. Length 3.3–3.9 mm, width 2.0–2.6 mm (<italic>n</italic> = 19). <bold><italic>Head</italic></bold>: covered with moderately long, yellow setae. Vertex between eyes slightly wider than diameter of an eye. Frons deflexed at 90° angle from vertex; moderately deep depression between eyes containing a narrow, inverted Y-shaped sulcus, arms of Y deeply incised. Frontoclypeal suture absent. Clypeus wider than long, narrow at base; anterolateral angles curved beneath antennal bases. Maxillary palpus with four palpomeres; palpomeres 1–3 yellow-brown; 4 dark brown, obliquely hatchet-shaped, weakly curved at apex. Labial palpus light to dark brown, with three palpomeres, palpomere 3 truncate to weakly curved; glossae and paraglossae apically bifid and acicular. Antenna weakly serrate, with 11 antennomeres; 1 longest, cylindrical, yellow; 2 half as long as 1, yellow-brown; 3–11 dark brown, each wider apically. Antennal base encircled by raised margin. Eye large, bulbous, finely faceted. <bold><italic>Pronotum</italic></bold>: a little more than twice as wide as long, widest just anterior to base; all margins yellow; anterior margin slightly sinuate, convex between anterior angles; anterior angles prominent, broadly rounded, projecting anteriorly, clasping eyes; lateral margins finely sculptured with shallow notches, margins straight to basal 1/3 then curved to posterior angles; posterior angles slightly obtuse; posterior margin crenulate, straight laterally then curved to scutellar shield, straight anterior to scutellar shield; disc convex at middle, depressed near anterior angles; disc anterior to scutellar shield with an oblong, subbasal yellow spot and a short, shallow, median sulcus. <bold><italic>Scutellar shield</italic></bold>: pentagonal, as long as wide; anterior margin crenulate; disc flat, depressed, densely covered with coarse yellow setae. <bold><italic>Elytra</italic></bold>: conjointly longer than wide, widest ~ 1/3 the distance from apices, wider than pronotum; each elytron with anterior margin crenulate; lateral margin yellow, smooth, narrowly explanate; humerus moderately prominent; elytral base depressed between humerus and scutellar shield; area adjacent to lateral margin in anterior 1/2 with a wide, moderately deep depression; disc more convex in posterior 1/2. Disc densely punctate, punctures small, separated by less than own width; setose, setae less dense near base and along suture. Cuticle variably patterned, usually yellow with transverse, zig zag bands of dark brown spots near the base and at the apical 1/3, sometimes lacking the apical band. Epipleuron widest at humeri, narrowing at abdominal ventrite 1, grooved adjacent to abdomen. <bold><italic>Metathoracic wings</italic></bold>: macropterous. <bold><italic>Prosternum</italic></bold>: wider than long; anterior margin projecting to cover mouthparts with a chin piece; prosternal process extending past procoxae, medially with weak longitudinal carina, lateral margins carinate. <bold><italic>Mesoventrite</italic></bold>: strongly transverse; mesoventral process triangular, extending beyond mesocoxae; mesoventral cavity deep to receive prosternal process. <bold><italic>Metaventrite</italic></bold>: wider than long, dark brown to black; disc flattened at midline and strongly convex laterally; deep fossa at junction of discrimen and metakatepisternal suture. <bold><italic>Legs</italic></bold>: similar, except procoxa and mesocoxa globular, metacoxa very short and transverse; femur and tibia usually darker than tarsus; tibia and tarsus long and narrow, tarsus longer than tibia; tarsus usually with dense, short, pale setae; claws short, slender. <bold><italic>Abdomen</italic></bold>: mottled yellow-brown and dark brown, densely setose; with five ventrites, 1 shortest, 5 longest; ventrites 1–3 very convex in middle; ventrite 3 with prominent, raised, oval, medial patch of dense, coarse, golden yellow setae. <bold><italic>Aedeagus</italic></bold>: (Fig. <xref ref-type="fig" rid="F10">19</xref>) 2.5X as long as wide; phallobase narrow basally then widening apically; parameres stout, much longer than penis and enclosing it, apices with inner margins truncate; penis much narrower than a paramere, elongate, parallel-sided, broadly rounded at apex, with broad basal apophyses. <bold>Female</bold> (Figs <xref ref-type="fig" rid="F12">21–23</xref>) larger than male and darker. Elytra red-brown or dark brown, usually patterned with several yellow, transverse, zig zag bands; less often with yellow markings only at base. Pronotum with a small, triangular, yellow or yellow-brown subbasal spot just anterior to scutellar shield, sometimes obscure. Tarsi not densely setose. Abdominal ventrite 3 lacking a prominent, raised, medial patch of golden yellow setae. <bold><italic>Ovipositor</italic></bold>: (Fig. <xref ref-type="fig" rid="F12">23</xref>) with baculus nearly twice as long as gonocoxite; baculus almost twice as long as wide, strap-like, wider apically; each proximal gonocoxite triangular, distal gonocoxites separate basally then converging to meet apically, apices obliquely truncate; each gonostylus long and narrow, half as long as distal gonocoxite. Very similar to that of <italic><tp:taxon-name><tp:taxon-name-part taxon-name-part-type="genus" reg="Tychepsephus">T.</tp:taxon-name-part><tp:taxon-name-part taxon-name-part-type="species" reg="felix">felix</tp:taxon-name-part></tp:taxon-name></italic> (Fig. <xref ref-type="fig" rid="F8">16</xref>).</p><fig id="F12" position="float" orientation="portrait"><object-id xmlns:xlink="http://www.w3.org/1999/xlink" content-type="doi" xlink:type="simple">10.3897/zookeys.1164.103184.figures21-23</object-id><object-id xmlns:xlink="http://www.w3.org/1999/xlink" content-type="arpha" xlink:type="simple">854D2504-42E8-559D-915C-B954D947990C</object-id><label>Figures 21–23.</label><caption><p><italic><tp:taxon-name><tp:taxon-name-part taxon-name-part-type="genus" reg="Tychepsephus">Tychepsephus</tp:taxon-name-part><tp:taxon-name-part taxon-name-part-type="species" reg="cekalovici">cekalovici</tp:taxon-name-part></tp:taxon-name></italic> sp. nov., female <bold>21</bold> habitus <bold>a</bold> dorsal view <bold>b</bold> ventral view; length 4.4 mm <bold>22</bold> dorsal color pattern variation; length 4.3 mm <bold>23</bold> ovipositor, dorsal view.</p></caption><graphic xmlns:xlink="http://www.w3.org/1999/xlink" xlink:href="zookeys-1164-023_article-103184__-g012.jpg" position="float" orientation="portrait" xlink:type="simple" id="oo_855196.jpg"><uri content-type="original_file" xlink:type="simple">https://binary.pensoft.net/fig/855196</uri></graphic></fig></tp:treatment-sec><tp:treatment-sec sec-type="variation" id="SECID0E5PAI"><title>Variation.</title><p>Males are smaller than females: males, 3.3–3.9 mm long, 2.0–2.6 mm wide (<italic>n</italic> = 19); females, 4.3–4.7 mm long, 2.1–3.0 mm wide (<italic>n</italic> = 7). The elytral cuticle of males is yellow, yellow-brown, or brown with dark brown patterning (Figs <xref ref-type="fig" rid="F10">18</xref>, <xref ref-type="fig" rid="F11">20</xref>), while that of females is red-brown to dark brown with yellow patterning (Figs <xref ref-type="fig" rid="F12">21</xref>, <xref ref-type="fig" rid="F12">22</xref>). The pronotal yellow, oblong, subbasal spot of the males is usually yellow-brown and reduced to a triangle or less in the females. The tibiae of males are more setose than those of females. Females (Fig. <xref ref-type="fig" rid="F12">21b</xref>) lack the prominent, raised patch of golden yellow setae on abdominal ventrite 3 that is present in males (Fig. <xref ref-type="fig" rid="F10">18b</xref>).</p></tp:treatment-sec><tp:treatment-sec sec-type="description" id="SECID0EARAI"><title>Egg description.</title><p>Eggs spherical, 0.2 mm diameter (<italic>n</italic> = 10); flattened on one side; chorion with tiny dimples.</p></tp:treatment-sec><tp:treatment-sec sec-type="etymology" id="SECID0EIRAI"><title>Etymology.</title><p>The trivial name, <italic>cekalovici</italic>, honors the late Tomás Čekalović, who was an outstanding coleopterist, arachnologist, and field biologist from Concepción, Chile (<xref ref-type="bibr" rid="B22">Urbina Burgos 2013</xref>). The name is a noun in the genitive case.</p></tp:treatment-sec><tp:treatment-sec sec-type="distribution" id="SECID0E3RAI"><title>Geographic distribution.</title><p><italic><tp:taxon-name><tp:taxon-name-part taxon-name-part-type="genus" reg="Tychepsephus">Tychepsephus</tp:taxon-name-part><tp:taxon-name-part taxon-name-part-type="species" reg="cekalovici">cekalovici</tp:taxon-name-part></tp:taxon-name></italic> sp. nov. is known only from Chile. Adults have been collected in Región VII (del Maule), Región VIII (Bío Bío) (M. Elgueta, in litt.), Region XIV (Los Ríos), and Región X (Los Lagos), in both the Andean and the coastal mountain areas (Fig. <xref ref-type="fig" rid="F4">7</xref>). The greatest number of adults collected by the authors was at Río Colegual west of Puerto Varas (Fig. <xref ref-type="fig" rid="F5">8</xref>).</p></tp:treatment-sec><tp:treatment-sec sec-type="habitat" id="SECID0EVSAI"><title>Habitat.</title><p><italic><tp:taxon-name><tp:taxon-name-part taxon-name-part-type="genus" reg="Tychepsephus">Tychepsephus</tp:taxon-name-part><tp:taxon-name-part taxon-name-part-type="species" reg="cekalovici">cekalovici</tp:taxon-name-part></tp:taxon-name></italic> sp. nov. adults were found in habitats as described under the genus <italic><tp:taxon-name><tp:taxon-name-part taxon-name-part-type="genus" reg="Tychepsephus">Tychepsephus</tp:taxon-name-part></tp:taxon-name></italic> (see above). Adults were collected by sweeping marginal vegetation along streams and small, shallow rivers during the austral summer (Figs <xref ref-type="fig" rid="F5">8</xref>, <xref ref-type="fig" rid="F5">9</xref>, <xref ref-type="fig" rid="F5">11</xref>).</p></tp:treatment-sec><tp:treatment-sec sec-type="Associated dryopoid taxa" id="SECID0EZTAI"><title>Associated dryopoid taxa.</title><p><tp:taxon-name><tp:taxon-name-part taxon-name-part-type="family">Elmidae</tp:taxon-name-part></tp:taxon-name>: <tp:taxon-name><tp:taxon-name-part taxon-name-part-type="subfamily">Larainae</tp:taxon-name-part></tp:taxon-name>: <italic><tp:taxon-name><tp:taxon-name-part taxon-name-part-type="genus" reg="Hydora">Hydora</tp:taxon-name-part><tp:taxon-name-part taxon-name-part-type="species" reg="annectans">annectans</tp:taxon-name-part></tp:taxon-name></italic>, <italic><tp:taxon-name><tp:taxon-name-part taxon-name-part-type="genus" reg="Hydora">H.</tp:taxon-name-part><tp:taxon-name-part taxon-name-part-type="species" reg="lenta">lenta</tp:taxon-name-part></tp:taxon-name></italic>; <tp:taxon-name><tp:taxon-name-part taxon-name-part-type="subfamily">Elminae</tp:taxon-name-part></tp:taxon-name>: <italic><tp:taxon-name><tp:taxon-name-part taxon-name-part-type="genus" reg="Austrolimnius">Austrolimnius</tp:taxon-name-part></tp:taxon-name></italic>, <italic><tp:taxon-name><tp:taxon-name-part taxon-name-part-type="genus" reg="Luchoelmis">Luchoelmis</tp:taxon-name-part></tp:taxon-name></italic>, <italic><tp:taxon-name><tp:taxon-name-part taxon-name-part-type="genus" reg="Neoelmis">Neoelmis</tp:taxon-name-part><tp:taxon-name-part taxon-name-part-type="species" reg="sissicollis">sissicollis</tp:taxon-name-part></tp:taxon-name></italic>. Both <italic><tp:taxon-name><tp:taxon-name-part taxon-name-part-type="genus" reg="Tychepsephus">T.</tp:taxon-name-part><tp:taxon-name-part taxon-name-part-type="species" reg="cekalovici">cekalovici</tp:taxon-name-part></tp:taxon-name></italic> sp. nov. and <italic><tp:taxon-name><tp:taxon-name-part taxon-name-part-type="genus" reg="Tychepsephus">T.</tp:taxon-name-part><tp:taxon-name-part taxon-name-part-type="species" reg="felix">felix</tp:taxon-name-part></tp:taxon-name></italic> occurred at Río Colegual.</p></tp:treatment-sec><tp:treatment-sec><!--Section generated to contain objects referenced in tp:taxon-treatment.--><fig id="F4" position="float" orientation="portrait"><object-id xmlns:xlink="http://www.w3.org/1999/xlink" content-type="doi" xlink:type="simple">10.3897/zookeys.1164.103184.figure7</object-id><object-id xmlns:xlink="http://www.w3.org/1999/xlink" content-type="arpha" xlink:type="simple">066C704A-83DA-5824-8FCE-C51D9125551C</object-id><label>Figure 7.</label><caption><p>Map of Chile with enlarged section showing the geographic distribution of species-verified adult <italic><tp:taxon-name><tp:taxon-name-part taxon-name-part-type="genus" reg="Tychepsephus">Tychepsephus</tp:taxon-name-part></tp:taxon-name></italic> specimens: <italic><tp:taxon-name><tp:taxon-name-part taxon-name-part-type="genus" reg="Tychepsephus">T.</tp:taxon-name-part><tp:taxon-name-part taxon-name-part-type="species" reg="cekalovici">cekalovici</tp:taxon-name-part></tp:taxon-name></italic>, yellow triangles; <italic><tp:taxon-name><tp:taxon-name-part taxon-name-part-type="genus" reg="Tychepsephus">T.</tp:taxon-name-part><tp:taxon-name-part taxon-name-part-type="species" reg="felix">felix</tp:taxon-name-part></tp:taxon-name></italic>, violet squares; both species, red circles.</p></caption><graphic xmlns:xlink="http://www.w3.org/1999/xlink" xlink:href="zookeys-1164-023_article-103184__-g004.jpg" position="float" orientation="portrait" xlink:type="simple" id="oo_855188.jpg"><uri content-type="original_file" xlink:type="simple">https://binary.pensoft.net/fig/855188</uri></graphic></fig><fig id="F5" position="float" orientation="portrait"><object-id xmlns:xlink="http://www.w3.org/1999/xlink" content-type="doi" xlink:type="simple">10.3897/zookeys.1164.103184.figures8-11</object-id><object-id xmlns:xlink="http://www.w3.org/1999/xlink" content-type="arpha" xlink:type="simple">AB2DB5C3-8C17-5E31-B53B-DEC4DA6601F6</object-id><label>Figures 8–11.</label><caption><p><italic><tp:taxon-name><tp:taxon-name-part taxon-name-part-type="genus" reg="Tychepsephus">Tychepsephus</tp:taxon-name-part></tp:taxon-name></italic> habitat <bold>8</bold> Río Colegual, <italic><tp:taxon-name><tp:taxon-name-part taxon-name-part-type="genus" reg="Tychepsephus">T.</tp:taxon-name-part><tp:taxon-name-part taxon-name-part-type="species" reg="cekalovici">cekalovici</tp:taxon-name-part></tp:taxon-name></italic> type locality <bold>a</bold> stream with riffle-pool morphology flowing through a mixture of forest and pasture land <bold>b</bold> streamside shrubby vegetation, adult habitat <bold>9</bold> Río Contaco <bold>10</bold> stream at Puente El Avion <bold>11</bold> tributary Río Blanco.</p></caption><graphic xmlns:xlink="http://www.w3.org/1999/xlink" xlink:href="zookeys-1164-023_article-103184__-g005.jpg" position="float" orientation="portrait" xlink:type="simple" id="oo_855189.jpg"><uri content-type="original_file" xlink:type="simple">https://binary.pensoft.net/fig/855189</uri></graphic></fig><fig id="F7" position="float" orientation="portrait"><object-id xmlns:xlink="http://www.w3.org/1999/xlink" content-type="doi" xlink:type="simple">10.3897/zookeys.1164.103184.figures13-14</object-id><object-id xmlns:xlink="http://www.w3.org/1999/xlink" content-type="arpha" xlink:type="simple">ADB50602-53C3-5C37-9015-D472457FD736</object-id><label>Figures 13, 14.</label><caption><p><italic><tp:taxon-name><tp:taxon-name-part taxon-name-part-type="genus" reg="Tychepsephus">Tychepsephus</tp:taxon-name-part><tp:taxon-name-part taxon-name-part-type="species" reg="felix">felix</tp:taxon-name-part></tp:taxon-name></italic>, male <bold>13</bold> habitus <bold>a</bold> dorsal view <bold>b</bold> ventral view; length 5.0 mm <bold>14</bold> aedeagus <bold>a</bold> dorsal view <bold>b</bold> lateral view <bold>c</bold> ventral view.</p></caption><graphic xmlns:xlink="http://www.w3.org/1999/xlink" xlink:href="zookeys-1164-023_article-103184__-g007.jpg" position="float" orientation="portrait" xlink:type="simple" id="oo_855191.jpg"><uri content-type="original_file" xlink:type="simple">https://binary.pensoft.net/fig/855191</uri></graphic></fig><fig id="F8" position="float" orientation="portrait"><object-id xmlns:xlink="http://www.w3.org/1999/xlink" content-type="doi" xlink:type="simple">10.3897/zookeys.1164.103184.figures15-16</object-id><object-id xmlns:xlink="http://www.w3.org/1999/xlink" content-type="arpha" xlink:type="simple">93E72B73-A089-5F1A-BD76-95B85B2756B9</object-id><label>Figures 15, 16.</label><caption><p><italic><tp:taxon-name><tp:taxon-name-part taxon-name-part-type="genus" reg="Tychepsephus">Tychepsephus</tp:taxon-name-part><tp:taxon-name-part taxon-name-part-type="species" reg="felix">felix</tp:taxon-name-part></tp:taxon-name></italic>, female <bold>15</bold> habitus <bold>a</bold> dorsal view <bold>b</bold> ventral view; length 4.2 mm <bold>16</bold> ovipositor, dorsal view.</p></caption><graphic xmlns:xlink="http://www.w3.org/1999/xlink" xlink:href="zookeys-1164-023_article-103184__-g008.jpg" position="float" orientation="portrait" xlink:type="simple" id="oo_855192.jpg"><uri content-type="original_file" xlink:type="simple">https://binary.pensoft.net/fig/855192</uri></graphic></fig></tp:treatment-sec><ref-list><ref id="B22"><mixed-citation xmlns:xlink="http://www.w3.org/1999/xlink" xlink:type="simple"><person-group><name name-style="western"><surname>Urbina Burgos</surname><given-names>M</given-names></name></person-group> (<year>2013</year>) <article-title>Obituario † Tomás Nicolás Čekalović Kušcević (1928–2012).</article-title><source>Anales del Instituto de la Patagonia (Chile)</source><volume>41</volume>(<issue>1</issue>): <fpage>165</fpage>–<lpage>168</lpage>. <ext-link xlink:href="10.4067/S0718-686X2013000100018" ext-link-type="doi" xlink:type="simple">https://doi.org/10.4067/S0718-686X2013000100018</ext-link></mixed-citation></ref></ref-list></tp:taxon-treatment>
