# Supplementary material for: ﻿A revision of the Chilean water penny genus Tychepsephus Waterhouse, 1876 (Coleoptera, Psephenidae, Eubriinae), with description of a second species and two larval morphotypes, and notes on other Chilean Psephenidae
Source: Zookeys. 2023 May 26;1164:23–61. doi: 10.3897/zookeys.1164.103184 (PMC10238915; doi:10.3897/zookeys.1164.103184)
Supplement: XML Treatment for Eubrianax luteosignatus [file zookeys.1164.103184-treatment5.xml]

<!DOCTYPE tp:taxon-treatment
  PUBLIC "-//TaxonX//DTD Taxonomic Treatment Publishing DTD v0 20100105//EN" "tax-treatment-NSO.dtd">
<tp:taxon-treatment xmlns:tp="http://www.plazi.org/taxpub"><tp:treatment-meta><kwd-group><label>Taxon classification</label><kwd>
              <named-content content-type="kingdom">Animalia</named-content>
            </kwd><kwd>
              <named-content content-type="order">Coleoptera</named-content>
            </kwd><kwd>
              <named-content content-type="family">Psephenidae</named-content>
            </kwd></kwd-group><mixed-citation publication-type="journal"><person-group><name><surname>Shepard</surname><given-names>William D.</given-names></name><name><surname>Barr</surname><given-names>Cheryl B.</given-names></name></person-group><article-title>﻿A revision of the Chilean water penny genus <italic><tp:taxon-name><tp:taxon-name-part taxon-name-part-type="genus" reg="Tychepsephus">Tychepsephus</tp:taxon-name-part></tp:taxon-name></italic> Waterhouse, 1876 (<tp:taxon-name><tp:taxon-name-part taxon-name-part-type="order">Coleoptera</tp:taxon-name-part></tp:taxon-name>, <tp:taxon-name><tp:taxon-name-part taxon-name-part-type="family">Psephenidae</tp:taxon-name-part></tp:taxon-name>, <tp:taxon-name><tp:taxon-name-part taxon-name-part-type="subfamily">Eubriinae</tp:taxon-name-part></tp:taxon-name>), with description of a second species and two larval morphotypes, and notes on other Chilean <tp:taxon-name><tp:taxon-name-part taxon-name-part-type="family">Psephenidae</tp:taxon-name-part></tp:taxon-name></article-title><source>Zookeys</source><day>26</day><month>05</month><year>2023</year><volume>1164</volume><fpage>23</fpage><lpage>61</lpage><pub-id pub-id-type="doi">10.3897/zookeys.1164.103184</pub-id></mixed-citation></tp:treatment-meta><tp:nomenclature><label>﻿</label><tp:taxon-name>
            <object-id xmlns:xlink="http://www.w3.org/1999/xlink" content-type="arpha" xlink:type="simple">D370D189-23EC-5BFC-BCAA-D12B8CA9810A</object-id>
            <tp:taxon-name-part taxon-name-part-type="genus" reg="Eubrianax">Eubrianax</tp:taxon-name-part>
            <tp:taxon-name-part taxon-name-part-type="species" reg="luteosignatus">luteosignatus</tp:taxon-name-part>
          </tp:taxon-name><tp:taxon-authority>Pic, 1947</tp:taxon-authority><xref ref-type="fig" rid="F13">Fig. 24</xref></tp:nomenclature><tp:treatment-sec sec-type="type locality" id="SECID0E3XAI"><title>Type locality.</title><p>“Chili”.</p></tp:treatment-sec><tp:treatment-sec sec-type="material" id="SECID0EBYAI"><title>Material examined.</title><p><bold><italic>Holotype</italic>.</bold> Chile: “Chili // type // Eubrianax luteosignatus nsp // 314 // coll Germain [lavender label] // TYPE [red label]” (Fig. <xref ref-type="fig" rid="F13">24</xref>). Deposited in the <named-content xmlns:xlink="http://www.w3.org/1999/xlink" content-type="dwc:institutional_code" xlink:title="Muséum National d’Histoire Naturelle, Paris, France" xlink:href="http://grbio.org/institution/museum-national-dhistoire-naturelle-2" xlink:type="simple">MNHN</named-content>.</p></tp:treatment-sec><tp:treatment-sec sec-type="remarks" id="SECID0E6YAI"><title>Remarks.</title><p><italic><tp:taxon-name><tp:taxon-name-part taxon-name-part-type="genus" reg="Eubrianax">Eubrianax</tp:taxon-name-part></tp:taxon-name></italic> is a Holarctic element that is not expected to occur in Chile. When the type of <italic><tp:taxon-name><tp:taxon-name-part taxon-name-part-type="genus" reg="Eubrianax">Eubrianax</tp:taxon-name-part><tp:taxon-name-part taxon-name-part-type="species" reg="luteosignatus">luteosignatus</tp:taxon-name-part></tp:taxon-name></italic> (Fig. <xref ref-type="fig" rid="F13">24</xref>) from the <named-content xmlns:xlink="http://www.w3.org/1999/xlink" content-type="dwc:institutional_code" xlink:title="Muséum National d’Histoire Naturelle, Paris, France" xlink:href="http://grbio.org/institution/museum-national-dhistoire-naturelle-2" xlink:type="simple">MNHN</named-content> was examined, it was found to be very dirty and glued on a point with the ventral side obscured. We did not seek permission to clean and remount it so our observations were limited. However, it appears that the type actually belongs in the <tp:taxon-name><tp:taxon-name-part taxon-name-part-type="subfamily">Eubriinae</tp:taxon-name-part></tp:taxon-name>, rather than in the <tp:taxon-name><tp:taxon-name-part taxon-name-part-type="subfamily">Eubrianacinae</tp:taxon-name-part></tp:taxon-name> where <italic><tp:taxon-name><tp:taxon-name-part taxon-name-part-type="genus" reg="Eubrianax">Eubrianax</tp:taxon-name-part></tp:taxon-name></italic> is placed. The elytral markings are very reminiscent of the eubriine genus <italic><tp:taxon-name><tp:taxon-name-part taxon-name-part-type="genus" reg="Dicranopselaphus">Dicranopselaphus</tp:taxon-name-part></tp:taxon-name></italic> which, in the New World, is known from the eastern USA south through Central America. <xref ref-type="bibr" rid="B18">Pic (1947)</xref> described <italic><tp:taxon-name><tp:taxon-name-part taxon-name-part-type="genus" reg="Eubrianax">Eubrianax</tp:taxon-name-part><tp:taxon-name-part taxon-name-part-type="species" reg="luteosignatus">luteosignatus</tp:taxon-name-part></tp:taxon-name></italic> in the <tp:taxon-name><tp:taxon-name-part taxon-name-part-type="family">Dascillidae</tp:taxon-name-part></tp:taxon-name>.</p><fig id="F13" position="float" orientation="portrait"><object-id xmlns:xlink="http://www.w3.org/1999/xlink" content-type="doi" xlink:type="simple">10.3897/zookeys.1164.103184.figure24</object-id><object-id xmlns:xlink="http://www.w3.org/1999/xlink" content-type="arpha" xlink:type="simple">80B44F64-ECD5-5581-A5C6-DC557EF9C742</object-id><label>Figure 24.</label><caption><p><italic><tp:taxon-name><tp:taxon-name-part taxon-name-part-type="genus" reg="Eubrianax">Eubrianax</tp:taxon-name-part><tp:taxon-name-part taxon-name-part-type="species" reg="luteosignatus">luteosignatus</tp:taxon-name-part></tp:taxon-name></italic>, type specimen <bold>a</bold> dorsal habitus <bold>b</bold> specimen data labels. Images provided by Christophe Rivier (<named-content xmlns:xlink="http://www.w3.org/1999/xlink" content-type="dwc:institutional_code" xlink:title="Muséum National d’Histoire Naturelle, Paris, France" xlink:href="http://grbio.org/institution/museum-national-dhistoire-naturelle-2" xlink:type="simple">MNHN</named-content>).</p></caption><graphic xmlns:xlink="http://www.w3.org/1999/xlink" xlink:href="zookeys-1164-023_article-103184__-g013.jpg" position="float" orientation="portrait" xlink:type="simple" id="oo_855197.jpg"><uri content-type="original_file" xlink:type="simple">https://binary.pensoft.net/fig/855197</uri></graphic></fig><sec sec-type="﻿Eubriinae: unknown genus and species of larvae (Chile)" id="SECID0EN3AI"><title>﻿<tp:taxon-name><tp:taxon-name-part taxon-name-part-type="subfamily">Eubriinae</tp:taxon-name-part></tp:taxon-name>: unknown genus and species of larvae (Chile)</title><p>We know of two larval specimens of an unknown genus and species of <tp:taxon-name><tp:taxon-name-part taxon-name-part-type="subfamily">Eubriinae</tp:taxon-name-part></tp:taxon-name> from Chile, one in the <named-content xmlns:xlink="http://www.w3.org/1999/xlink" content-type="dwc:institutional_code" xlink:title="Essig Museum of Entomology, University of California, Berkeley, California, USA" xlink:href="http://grbio.org/institution/essig-museum-entomology" xlink:type="simple">EMEC</named-content> and one in the <named-content xmlns:xlink="http://www.w3.org/1999/xlink" content-type="dwc:institutional_code" xlink:title="Museo Nacional de Historia Natural, Santiago, Chile" xlink:href="http://grbio.org/institution/museo-nacional-de-historia-natural-santiago" xlink:type="simple">MNNC</named-content>. The <named-content xmlns:xlink="http://www.w3.org/1999/xlink" content-type="dwc:institutional_code" xlink:title="Essig Museum of Entomology, University of California, Berkeley, California, USA" xlink:href="http://grbio.org/institution/essig-museum-entomology" xlink:type="simple">EMEC</named-content> specimen (Fig. <xref ref-type="fig" rid="F14">25</xref>) is unfortunately in marginal condition. It was collected by Tomás Čekalović who lived near Concepción, Chile. The locality, Estero Nonguén, flows from Parque Nacional Nonguén through an urban area of Concepción. The other larva (Fig. <xref ref-type="fig" rid="F14">26</xref>), from the <named-content xmlns:xlink="http://www.w3.org/1999/xlink" content-type="dwc:institutional_code" xlink:title="Museo Nacional de Historia Natural, Santiago, Chile" xlink:href="http://grbio.org/institution/museo-nacional-de-historia-natural-santiago" xlink:type="simple">MNNC</named-content>, is from Reserva Nacional Los Ruiles near the coast northwest of Cauquenas (<xref ref-type="bibr" rid="B8">Elgueta and Guerrero 2005</xref>). These two specimens may be the larva of the species currently known as <italic><tp:taxon-name><tp:taxon-name-part taxon-name-part-type="genus" reg="Eubrianax">Eubrianax</tp:taxon-name-part><tp:taxon-name-part taxon-name-part-type="species" reg="luteosignatus">luteosignatus</tp:taxon-name-part></tp:taxon-name></italic>.</p><fig id="F14" position="float" orientation="portrait"><object-id xmlns:xlink="http://www.w3.org/1999/xlink" content-type="doi" xlink:type="simple">10.3897/zookeys.1164.103184.figures25-26</object-id><object-id xmlns:xlink="http://www.w3.org/1999/xlink" content-type="arpha" xlink:type="simple">5F7C3014-DDF6-5580-962E-A4C4FA30DA33</object-id><label>Figures 25, 26.</label><caption><p>Unknown eubriine larvae from Chile <bold>25</bold> specimen from Estero Nonguén, Concepción <bold>a</bold> dorsal view <bold>b</bold> ventral view <bold>26</bold> specimen from Reserva Nacional Los Ruiles, northwest of Cauquenes <bold>a</bold> dorsal view <bold>b</bold> ventral view. Fig. <xref ref-type="fig" rid="F14">26</xref> images provided by Mario Elgueta and Marcelo Guerrero (<named-content xmlns:xlink="http://www.w3.org/1999/xlink" content-type="dwc:institutional_code" xlink:title="Museo Nacional de Historia Natural, Santiago, Chile" xlink:href="http://grbio.org/institution/museo-nacional-de-historia-natural-santiago" xlink:type="simple">MNNC</named-content>).</p></caption><graphic xmlns:xlink="http://www.w3.org/1999/xlink" xlink:href="zookeys-1164-023_article-103184__-g014.jpg" position="float" orientation="portrait" xlink:type="simple" id="oo_855198.jpg"><uri content-type="original_file" xlink:type="simple">https://binary.pensoft.net/fig/855198</uri></graphic></fig></sec><sec sec-type="﻿Eubriinae: unknown genus and species of larva (French Guiana)" id="SECID0EL6AI"><title>﻿<tp:taxon-name><tp:taxon-name-part taxon-name-part-type="subfamily">Eubriinae</tp:taxon-name-part></tp:taxon-name>: unknown genus and species of larva (French Guiana)</title><p>One larva resembling <italic><tp:taxon-name><tp:taxon-name-part taxon-name-part-type="genus" reg="Tychepsephus">Tychepsephus</tp:taxon-name-part></tp:taxon-name></italic> (larval <abbrev xmlns:xlink="http://www.w3.org/1999/xlink" xlink:title="morphotype" id="ABBRID0E56AI" xlink:type="simple">morph</abbrev> 2) (Fig. <xref ref-type="fig" rid="F3">6</xref>) was collected in a stream in French Guiana (FRENCH GUIANA: Sinnamary, Carbet Mouche, Crique “Salle de Bains”, <named-content xmlns:xlink="http://www.w3.org/1999/xlink" content-type="dwc:verbatimCoordinates" xlink:type="simple"><named-content content-type="geo-json" specific-use="{&#34;type&#34;:&#34;Point&#34;,&#34;coordinates&#34;:[-52.940820,4.648440]}" id="NCID0EJABI" xlink:type="simple">04.648440°N, 052.94082°W</named-content></named-content>, elevation 37 m). If this actually is a species of <italic><tp:taxon-name><tp:taxon-name-part taxon-name-part-type="genus" reg="Tychepsephus">Tychepsephus</tp:taxon-name-part></tp:taxon-name></italic>, it would represent a range extension of approximately 4500 km to the northeast of the known distribution of the genus in Chile. Verification would require collection of adult specimens.</p></sec></tp:treatment-sec><tp:treatment-sec><!--Section generated to contain objects referenced in tp:taxon-treatment.--><fig id="F3" position="float" orientation="portrait"><object-id xmlns:xlink="http://www.w3.org/1999/xlink" content-type="doi" xlink:type="simple">10.3897/zookeys.1164.103184.figures5-6</object-id><object-id xmlns:xlink="http://www.w3.org/1999/xlink" content-type="arpha" xlink:type="simple">EF834436-D673-5A4C-A531-E1C4DC175066</object-id><label>Figures 5, 6.</label><caption><p>Non-Chilean larvae <bold>5</bold><italic><tp:taxon-name><tp:taxon-name-part taxon-name-part-type="genus" reg="Tychepsephus">Tychepsephus</tp:taxon-name-part></tp:taxon-name></italic> larva from Argentina <bold>a</bold> dorsal view <bold>b</bold> ventral view. Images provided by Nicolás Román (CONICET) <bold>6</bold> larva from French Guiana, possibly <italic><tp:taxon-name><tp:taxon-name-part taxon-name-part-type="genus" reg="Tychepsephus">Tychepsephus</tp:taxon-name-part></tp:taxon-name></italic><bold>a</bold> dorsal view <bold>b</bold> ventral view. Images provided by Robert Sites (<named-content xmlns:xlink="http://www.w3.org/1999/xlink" content-type="dwc:institutional_code" xlink:title="nns Entomological Museum, University of Missouri, Columbia, Missouri, USA" xlink:href="http://grbio.org/institution/university-missouri" xlink:type="simple">UMC</named-content>).</p></caption><graphic xmlns:xlink="http://www.w3.org/1999/xlink" xlink:href="zookeys-1164-023_article-103184__-g003.jpg" position="float" orientation="portrait" xlink:type="simple" id="oo_855187.jpg"><uri content-type="original_file" xlink:type="simple">https://binary.pensoft.net/fig/855187</uri></graphic></fig></tp:treatment-sec><ref-list><ref id="B18"><mixed-citation xmlns:xlink="http://www.w3.org/1999/xlink" xlink:type="simple"><person-group><name name-style="western"><surname>Pic</surname><given-names>M</given-names></name></person-group> (<year>1947</year>) <article-title>Diversités entomologiques (10 Juin 1947). Les Impremeries Réunies.</article-title><source>Moulins</source><volume>1</volume>: <fpage>1</fpage>–<lpage>16</lpage>. <ext-link xlink:href="10.5962/bhl.title.107929" ext-link-type="doi" xlink:type="simple">https://doi.org/10.5962/bhl.title.107929</ext-link></mixed-citation></ref><ref id="B8"><mixed-citation xmlns:xlink="http://www.w3.org/1999/xlink" xlink:type="simple"><person-group><name name-style="western"><surname>Elgueta</surname><given-names>M</given-names></name><name name-style="western"><surname>Guerrero</surname><given-names>M</given-names></name></person-group> (<year>2005</year>) Nuestro conocimiento de <tp:taxon-name><tp:taxon-name-part taxon-name-part-type="family">Psephenidae</tp:taxon-name-part></tp:taxon-name> (<tp:taxon-name><tp:taxon-name-part taxon-name-part-type="order">Coleoptera</tp:taxon-name-part></tp:taxon-name>) en Chile “peniques de aqua.” Oral presentation. Sociedad Chilena de Entomologia, 14 Sept. 2005.</mixed-citation></ref></ref-list></tp:taxon-treatment>
